# Supplementary material for: Operando-electrified solvay process
Source: Nat Commun. 2025 Oct 14;16:9128. doi: 10.1038/s41467-025-63539-3 (PMC12521556; doi:10.1038/s41467-025-63539-3)
Supplement: Supplementary file 3 — Supplementary Data 1 [file 41467_2025_63539_MOESM3_ESM.zip]

Archive with 23 entries (22 files):
- Supplementary Data 1/
- Supplementary Data 1/GaOOH rGO CO2 NH.cif
- Supplementary Data 1/GaOOH rGO CO2 NH2.cif
- Supplementary Data 1/GaOOH rGO CO2 NH3.cif
- Supplementary Data 1/GaOOH rGO CO2 NHO.cif
- Supplementary Data 1/GaOOH rGO CO2 NHOH.cif
- Supplementary Data 1/GaOOH rGO CO2 NO.cif
- Supplementary Data 1/GaOOH rGO CO2 NO2.cif
- Supplementary Data 1/GaOOH rGO CO2 NO2H.cif
- Supplementary Data 1/GaOOH rGO CO2 NO3.cif
- Supplementary Data 1/GaOOH rGO CO2 NO3H.cif
- Supplementary Data 1/GaOOH rGO CO2.cif
- Supplementary Data 1/GaOOH rGO NH.cif
- Supplementary Data 1/GaOOH rGO NH2.cif
- Supplementary Data 1/GaOOH rGO NH3.cif
- Supplementary Data 1/GaOOH rGO NHO.cif
- Supplementary Data 1/GaOOH rGO NHOH.cif
- Supplementary Data 1/GaOOH rGO NO.cif
- Supplementary Data 1/GaOOH rGO NO2.cif
- Supplementary Data 1/GaOOH rGO NO2H.cif
- Supplementary Data 1/GaOOH rGO NO3.cif
- Supplementary Data 1/GaOOH rGO NO3H.cif
- Supplementary Data 1/GaOOH rGO.cif
