# Supplementary material for: Operando-electrified solvay process
Source: Nat Commun. 2025 Oct 14;16:9128. doi: 10.1038/s41467-025-63539-3 (PMC12521556; doi:10.1038/s41467-025-63539-3)
Supplement: Supplementary file 3 — Supplementary Data 1 [file 41467_2025_63539_MOESM3_ESM.zip › Supplementary Data 1/GaOOH rGO CO2 NH2.cif]

data_GaOOH_rGO_CO2_NH2

_audit_creation_date               2024-08-30
_audit_creation_method             'generated by MedeA 3.3.1'

_chemical_formula_sum              'C49H26Ga24NO52'

_symmetry_space_group_name_H-M     'P1'
_symmetry_Int_Tables_number        1

_cell_length_a                     10.80344
_cell_length_b                     9.78492
_cell_length_c                     25.00000
_cell_angle_alpha                  90.00
_cell_angle_beta                   90.00
_cell_angle_gamma                  90.00
_cell_volume                       2642.77
_cell_formula_units_Z              1

loop_
_atom_site_label
_atom_site_symmetry_multiplicity
_atom_site_Wyckoff_symbol
_atom_site_fract_x
_atom_site_fract_y
_atom_site_fract_z
_atom_site_occupancy
Ga1      1 a   0.18540   0.22713   0.50356 1.0
Ga2      1 a   0.93282   0.00902   0.50576 1.0
Ga3      1 a   0.02629   0.73781   0.46904 1.0
Ga4      1 a   0.28143   0.49516   0.46704 1.0
H1       1 a   0.05901   0.45557   0.49164 1.0
H2       1 a   0.29795   0.79091   0.48727 1.0
H3       1 a   0.21363   0.99640   0.52633 1.0
H4       1 a   0.96247   0.24347   0.52306 1.0
O1       1 a   0.27360   0.07161   0.53417 1.0
O2       1 a   0.02369   0.17031   0.53248 1.0
O3       1 a   0.13878   0.42275   0.50670 1.0
O4       1 a   0.37705   0.82300   0.50287 1.0
O5       1 a   0.08775   0.92236   0.48734 1.0
O6       1 a   0.34071   0.31117   0.48345 1.0
Ga5      1 a   0.08130   0.00587   0.41170 1.0
Ga6      1 a   0.33465   0.22911   0.40695 1.0
Ga7      1 a   0.93894   0.50921   0.37650 1.0
Ga8      1 a   0.19541   0.72031   0.37851 1.0
H5       1 a   0.95182   0.77360   0.37618 1.0
H6       1 a   0.19940   0.46255   0.37389 1.0
H7       1 a   0.07022   0.26802   0.41125 1.0
H8       1 a   0.31980   0.96509   0.41113 1.0
O7       1 a   0.91447   0.05913   0.43201 1.0
O8       1 a   0.16600   0.17369   0.43038 1.0
O9       1 a   0.94386   0.56455   0.45393 1.0
O10      1 a   0.19287   0.66764   0.45379 1.0
O11      1 a   0.02537   0.81289   0.39712 1.0
O12      1 a   0.27584   0.42197   0.39319 1.0
O13      1 a   0.99476   0.31141   0.39139 1.0
O14      1 a   0.24534   0.92204   0.39111 1.0
Ga9      1 a   0.24218   0.00214   0.31913 1.0
Ga10     1 a   0.99234   0.23974   0.31820 1.0
Ga11     1 a   0.08234   0.51505   0.28189 1.0
Ga12     1 a   0.33834   0.71808   0.27442 1.0
H9       1 a   0.10269   0.77194   0.28509 1.0
H10      1 a   0.31268   0.47654   0.27341 1.0
H11      1 a   0.20476   0.27240   0.28805 1.0
H12      1 a   0.95821   0.96115   0.29240 1.0
O15      1 a   0.07510   0.06285   0.33116 1.0
O16      1 a   0.32561   0.17111   0.32934 1.0
O17      1 a   0.10325   0.55841   0.35592 1.0
O18      1 a   0.35665   0.67404   0.35140 1.0
O19      1 a   0.17307   0.80591   0.30856 1.0
O20      1 a   0.92984   0.42541   0.30157 1.0
O21      1 a   0.12371   0.30598   0.27417 1.0
O22      1 a   0.36860   0.91738   0.28045 1.0
O23      1 a   0.24787   0.54621   0.25978 1.0
O24      1 a   0.00089   0.67081   0.25507 1.0
Ga13     1 a   0.68190   0.22398   0.50451 1.0
Ga14     1 a   0.43283   0.01208   0.50352 1.0
Ga15     1 a   0.53158   0.73338   0.47695 1.0
Ga16     1 a   0.77747   0.49665   0.46765 1.0
H13      1 a   0.55601   0.45771   0.49201 1.0
H14      1 a   0.80630   0.77810   0.49137 1.0
H15      1 a   0.71024   0.99287   0.52268 1.0
H16      1 a   0.46076   0.24543   0.52128 1.0
O25      1 a   0.77198   0.06519   0.53372 1.0
O26      1 a   0.52139   0.17251   0.53268 1.0
O27      1 a   0.63579   0.42295   0.50656 1.0
O28      1 a   0.88429   0.81036   0.50851 1.0
O29      1 a   0.58873   0.92729   0.48562 1.0
O30      1 a   0.83711   0.31202   0.48590 1.0
Ga17     1 a   0.57929   0.00867   0.40823 1.0
Ga18     1 a   0.83105   0.22622   0.41131 1.0
Ga19     1 a   0.44111   0.50812   0.37372 1.0
Ga20     1 a   0.68901   0.72432   0.37852 1.0
H17      1 a   0.45706   0.77457   0.37448 1.0
H18      1 a   0.70174   0.46348   0.37344 1.0
H19      1 a   0.56567   0.27687   0.40663 1.0
H20      1 a   0.81870   0.96330   0.40923 1.0
O31      1 a   0.41539   0.06300   0.42992 1.0
O32      1 a   0.66595   0.17291   0.43136 1.0
O33      1 a   0.44314   0.56650   0.45156 1.0
O34      1 a   0.69827   0.66867   0.45223 1.0
O35      1 a   0.53026   0.81344   0.39545 1.0
O36      1 a   0.77584   0.42204   0.39447 1.0
O37      1 a   0.49311   0.31387   0.38585 1.0
O38      1 a   0.74582   0.92279   0.38764 1.0
Ga21     1 a   0.74289   0.00707   0.31679 1.0
Ga22     1 a   0.49093   0.23128   0.30283 1.0
Ga23     1 a   0.58420   0.51913   0.27900 1.0
Ga24     1 a   0.84885   0.72263   0.28137 1.0
H21      1 a   0.60462   0.77538   0.27851 1.0
H22      1 a   0.81082   0.49559   0.26714 1.0
H23      1 a   0.71780   0.29680   0.29245 1.0
H24      1 a   0.42283   0.97874   0.25905 1.0
O39      1 a   0.58343   0.07428   0.32994 1.0
O40      1 a   0.83025   0.17194   0.33167 1.0
O41      1 a   0.60695   0.56105   0.35284 1.0
O42      1 a   0.85428   0.67753   0.35456 1.0
O43      1 a   0.68228   0.81124   0.29802 1.0
O44      1 a   0.43295   0.42060   0.29628 1.0
O45      1 a   0.64064   0.32526   0.27412 1.0
O46      1 a   0.87847   0.92506   0.27758 1.0
O47      1 a   0.75176   0.56949   0.25434 1.0
O48      1 a   0.50067   0.67351   0.25241 1.0
C1       1 a   0.86455   0.76269   0.14424 1.0
C2       1 a   0.80391   0.63769   0.14437 1.0
C3       1 a   0.03122   0.63769   0.14392 1.0
C4       1 a   0.97058   0.76269   0.14401 1.0
C5       1 a   0.86455   0.01269   0.14425 1.0
C6       1 a   0.80391   0.88769   0.14437 1.0
C7       1 a   0.03122   0.88769   0.14391 1.0
C8       1 a   0.97058   0.01269   0.14401 1.0
C9       1 a   0.86455   0.26269   0.14426 1.0
C10      1 a   0.80391   0.13769   0.14439 1.0
C11      1 a   0.03122   0.13769   0.14392 1.0
C12      1 a   0.97058   0.26269   0.14403 1.0
C13      1 a   0.86455   0.51269   0.14426 1.0
C14      1 a   0.80391   0.38769   0.14440 1.0
C15      1 a   0.03122   0.38769   0.14393 1.0
C16      1 a   0.97058   0.51269   0.14404 1.0
C17      1 a   0.18930   0.76335   0.16278 1.0
C18      1 a   0.13724   0.63769   0.14382 1.0
C19      1 a   0.36455   0.63768   0.14413 1.0
C20      1 a   0.30391   0.76268   0.14399 1.0
C21      1 a   0.19789   0.01268   0.14385 1.0
C22      1 a   0.13724   0.88769   0.14381 1.0
C23      1 a   0.36455   0.88768   0.14412 1.0
C24      1 a   0.30391   0.01268   0.14399 1.0
C25      1 a   0.19789   0.26268   0.14385 1.0
C26      1 a   0.13724   0.13769   0.14382 1.0
C27      1 a   0.36455   0.13768   0.14412 1.0
C28      1 a   0.30391   0.26268   0.14399 1.0
C29      1 a   0.19789   0.51268   0.14385 1.0
C30      1 a   0.13724   0.38769   0.14383 1.0
C31      1 a   0.36455   0.38768   0.14413 1.0
C32      1 a   0.30391   0.51268   0.14400 1.0
C33      1 a   0.53122   0.76268   0.14447 1.0
C34      1 a   0.47058   0.63768   0.14438 1.0
C35      1 a   0.69789   0.63769   0.14453 1.0
C36      1 a   0.63725   0.76268   0.14457 1.0
C37      1 a   0.53122   0.01268   0.14448 1.0
C38      1 a   0.47058   0.88768   0.14437 1.0
C39      1 a   0.69789   0.88769   0.14455 1.0
C40      1 a   0.63725   0.01268   0.14459 1.0
C41      1 a   0.53122   0.26268   0.14448 1.0
C42      1 a   0.47809   0.13760   0.16792 1.0
C43      1 a   0.69789   0.13769   0.14456 1.0
C44      1 a   0.63725   0.26268   0.14459 1.0
C45      1 a   0.53122   0.51268   0.14447 1.0
C46      1 a   0.47058   0.38768   0.14437 1.0
C47      1 a   0.69789   0.38769   0.14455 1.0
C48      1 a   0.63725   0.51268   0.14456 1.0
O49      1 a   0.47440   0.13098   0.22464 1.0
O50      1 a   0.21431   0.78052   0.21693 1.0
N        1 a   0.56865   0.67790   0.55096 1.0
C49      1 a   0.29812   0.33202   0.65031 1.0
O54      1 a   0.32952   0.39951   0.61220 1.0
O55      1 a   0.26582   0.26489   0.68819 1.0
H3       1 a   0.65299   0.69082   0.56880 1.0
H3       1 a   0.50349   0.65225   0.57888 1.0
