# Supplementary material for: Operando-electrified solvay process
Source: Nat Commun. 2025 Oct 14;16:9128. doi: 10.1038/s41467-025-63539-3 (PMC12521556; doi:10.1038/s41467-025-63539-3)
Supplement: Supplementary file 3 — Supplementary Data 1 [file 41467_2025_63539_MOESM3_ESM.zip › Supplementary Data 1/GaOOH rGO CO2 NH3.cif]

data_GaOOH_rGO_CO2_NH3

_audit_creation_date               2024-08-30
_audit_creation_method             'generated by MedeA 3.3.1'

_chemical_formula_sum              'C49H27Ga24NO52'

_symmetry_space_group_name_H-M     'P1'
_symmetry_Int_Tables_number        1

_cell_length_a                     10.80344
_cell_length_b                     9.78492
_cell_length_c                     25.00000
_cell_angle_alpha                  90.00
_cell_angle_beta                   90.00
_cell_angle_gamma                  90.00
_cell_volume                       2642.77
_cell_formula_units_Z              1

loop_
_atom_site_label
_atom_site_symmetry_multiplicity
_atom_site_Wyckoff_symbol
_atom_site_fract_x
_atom_site_fract_y
_atom_site_fract_z
_atom_site_occupancy
Ga1      1 a   0.18560   0.22686   0.50343 1.0
Ga2      1 a   0.93315   0.00844   0.50556 1.0
Ga3      1 a   0.02723   0.73695   0.46909 1.0
Ga4      1 a   0.28174   0.49465   0.46700 1.0
H1       1 a   0.05951   0.45563   0.49155 1.0
H2       1 a   0.29949   0.78871   0.48945 1.0
H3       1 a   0.21247   0.99584   0.52529 1.0
H4       1 a   0.96202   0.24331   0.52257 1.0
O1       1 a   0.27305   0.07031   0.53395 1.0
O2       1 a   0.02337   0.17038   0.53232 1.0
O3       1 a   0.13905   0.42272   0.50686 1.0
O4       1 a   0.37847   0.82059   0.50532 1.0
O5       1 a   0.08807   0.92208   0.48747 1.0
O6       1 a   0.34107   0.31083   0.48378 1.0
Ga5      1 a   0.08116   0.00580   0.41132 1.0
Ga6      1 a   0.33454   0.22855   0.40664 1.0
Ga7      1 a   0.93911   0.50874   0.37605 1.0
Ga8      1 a   0.19526   0.72042   0.37832 1.0
H5       1 a   0.95190   0.77284   0.37637 1.0
H6       1 a   0.19912   0.46316   0.37405 1.0
H7       1 a   0.07010   0.26794   0.41132 1.0
H8       1 a   0.31945   0.96482   0.41119 1.0
O7       1 a   0.91467   0.05865   0.43197 1.0
O8       1 a   0.16631   0.17349   0.43044 1.0
O9       1 a   0.94417   0.56371   0.45377 1.0
O10      1 a   0.19399   0.66764   0.45412 1.0
O11      1 a   0.02541   0.81231   0.39737 1.0
O12      1 a   0.27608   0.42198   0.39337 1.0
O13      1 a   0.99451   0.31095   0.39162 1.0
O14      1 a   0.24515   0.92183   0.39126 1.0
Ga9      1 a   0.24218   0.00214   0.31913 1.0
Ga10     1 a   0.99234   0.23974   0.31820 1.0
Ga11     1 a   0.08234   0.51505   0.28189 1.0
Ga12     1 a   0.33834   0.71808   0.27442 1.0
H9       1 a   0.10269   0.77194   0.28509 1.0
H10      1 a   0.31268   0.47654   0.27341 1.0
H11      1 a   0.20476   0.27240   0.28805 1.0
H12      1 a   0.95821   0.96115   0.29240 1.0
O15      1 a   0.07510   0.06285   0.33116 1.0
O16      1 a   0.32561   0.17111   0.32934 1.0
O17      1 a   0.10394   0.55768   0.35624 1.0
O18      1 a   0.35704   0.67396   0.35188 1.0
O19      1 a   0.17307   0.80591   0.30856 1.0
O20      1 a   0.92984   0.42541   0.30157 1.0
O21      1 a   0.12371   0.30598   0.27417 1.0
O22      1 a   0.36860   0.91738   0.28045 1.0
O23      1 a   0.24787   0.54621   0.25978 1.0
O24      1 a   0.00089   0.67081   0.25507 1.0
Ga13     1 a   0.68120   0.22320   0.50371 1.0
Ga14     1 a   0.43266   0.01142   0.50337 1.0
Ga15     1 a   0.53125   0.73487   0.47538 1.0
Ga16     1 a   0.77778   0.49473   0.46687 1.0
H13      1 a   0.55295   0.45325   0.48515 1.0
H14      1 a   0.80814   0.77563   0.49148 1.0
H15      1 a   0.70949   0.99133   0.52038 1.0
H16      1 a   0.46095   0.24402   0.52163 1.0
O25      1 a   0.77125   0.06294   0.53271 1.0
O26      1 a   0.52156   0.17110   0.53305 1.0
O27      1 a   0.63016   0.42151   0.50381 1.0
O28      1 a   0.88539   0.80835   0.50914 1.0
O29      1 a   0.58813   0.92548   0.48567 1.0
O30      1 a   0.83596   0.31220   0.48653 1.0
Ga17     1 a   0.57915   0.00850   0.40789 1.0
Ga18     1 a   0.83096   0.22538   0.41074 1.0
Ga19     1 a   0.44053   0.50692   0.37293 1.0
Ga20     1 a   0.68934   0.72374   0.37826 1.0
H17      1 a   0.45618   0.77188   0.37451 1.0
H18      1 a   0.70129   0.46310   0.37324 1.0
H19      1 a   0.56607   0.27596   0.40636 1.0
H20      1 a   0.81834   0.96217   0.40931 1.0
O31      1 a   0.41547   0.06240   0.43010 1.0
O32      1 a   0.66624   0.17208   0.43091 1.0
O33      1 a   0.44441   0.56575   0.45225 1.0
O34      1 a   0.69823   0.66817   0.45287 1.0
O35      1 a   0.52944   0.81193   0.39564 1.0
O36      1 a   0.77586   0.42121   0.39419 1.0
O37      1 a   0.49298   0.31365   0.38612 1.0
O38      1 a   0.74538   0.92201   0.38778 1.0
Ga21     1 a   0.74289   0.00707   0.31679 1.0
Ga22     1 a   0.49093   0.23128   0.30283 1.0
Ga23     1 a   0.58420   0.51913   0.27900 1.0
Ga24     1 a   0.84885   0.72263   0.28137 1.0
H21      1 a   0.60462   0.77538   0.27851 1.0
H22      1 a   0.81082   0.49559   0.26714 1.0
H23      1 a   0.71780   0.29680   0.29245 1.0
H24      1 a   0.42283   0.97874   0.25905 1.0
O39      1 a   0.58343   0.07428   0.32994 1.0
O40      1 a   0.83025   0.17194   0.33167 1.0
O41      1 a   0.60722   0.56023   0.35323 1.0
O42      1 a   0.85439   0.67749   0.35485 1.0
O43      1 a   0.68228   0.81124   0.29802 1.0
O44      1 a   0.43295   0.42060   0.29628 1.0
O45      1 a   0.64064   0.32526   0.27412 1.0
O46      1 a   0.87847   0.92506   0.27758 1.0
O47      1 a   0.75176   0.56949   0.25434 1.0
O48      1 a   0.50067   0.67351   0.25241 1.0
C1       1 a   0.86455   0.76269   0.14424 1.0
C2       1 a   0.80391   0.63769   0.14437 1.0
C3       1 a   0.03122   0.63769   0.14392 1.0
C4       1 a   0.97058   0.76269   0.14401 1.0
C5       1 a   0.86455   0.01269   0.14425 1.0
C6       1 a   0.80391   0.88769   0.14437 1.0
C7       1 a   0.03122   0.88769   0.14391 1.0
C8       1 a   0.97058   0.01269   0.14401 1.0
C9       1 a   0.86455   0.26269   0.14426 1.0
C10      1 a   0.80391   0.13769   0.14439 1.0
C11      1 a   0.03122   0.13769   0.14392 1.0
C12      1 a   0.97058   0.26269   0.14403 1.0
C13      1 a   0.86455   0.51269   0.14426 1.0
C14      1 a   0.80391   0.38769   0.14440 1.0
C15      1 a   0.03122   0.38769   0.14393 1.0
C16      1 a   0.97058   0.51269   0.14404 1.0
C17      1 a   0.18930   0.76335   0.16278 1.0
C18      1 a   0.13724   0.63769   0.14382 1.0
C19      1 a   0.36455   0.63768   0.14413 1.0
C20      1 a   0.30391   0.76268   0.14399 1.0
C21      1 a   0.19789   0.01268   0.14385 1.0
C22      1 a   0.13724   0.88769   0.14381 1.0
C23      1 a   0.36455   0.88768   0.14412 1.0
C24      1 a   0.30391   0.01268   0.14399 1.0
C25      1 a   0.19789   0.26268   0.14385 1.0
C26      1 a   0.13724   0.13769   0.14382 1.0
C27      1 a   0.36455   0.13768   0.14412 1.0
C28      1 a   0.30391   0.26268   0.14399 1.0
C29      1 a   0.19789   0.51268   0.14385 1.0
C30      1 a   0.13724   0.38769   0.14383 1.0
C31      1 a   0.36455   0.38768   0.14413 1.0
C32      1 a   0.30391   0.51268   0.14400 1.0
C33      1 a   0.53122   0.76268   0.14447 1.0
C34      1 a   0.47058   0.63768   0.14438 1.0
C35      1 a   0.69789   0.63769   0.14453 1.0
C36      1 a   0.63725   0.76268   0.14457 1.0
C37      1 a   0.53122   0.01268   0.14448 1.0
C38      1 a   0.47058   0.88768   0.14437 1.0
C39      1 a   0.69789   0.88769   0.14455 1.0
C40      1 a   0.63725   0.01268   0.14459 1.0
C41      1 a   0.53122   0.26268   0.14448 1.0
C42      1 a   0.47809   0.13760   0.16792 1.0
C43      1 a   0.69789   0.13769   0.14456 1.0
C44      1 a   0.63725   0.26268   0.14459 1.0
C45      1 a   0.53122   0.51268   0.14447 1.0
C46      1 a   0.47058   0.38768   0.14437 1.0
C47      1 a   0.69789   0.38769   0.14455 1.0
C48      1 a   0.63725   0.51268   0.14456 1.0
O49      1 a   0.47440   0.13098   0.22464 1.0
O50      1 a   0.21431   0.78052   0.21693 1.0
N        1 a   0.57019   0.67176   0.55432 1.0
C49      1 a   0.29812   0.33202   0.65031 1.0
O54      1 a   0.32952   0.39951   0.61220 1.0
O55      1 a   0.26582   0.26489   0.68819 1.0
H3       1 a   0.64272   0.72635   0.56977 1.0
H3       1 a   0.49412   0.68685   0.57793 1.0
H3       1 a   0.59309   0.56937   0.55405 1.0
