# Supplementary material for: Operando-electrified solvay process
Source: Nat Commun. 2025 Oct 14;16:9128. doi: 10.1038/s41467-025-63539-3 (PMC12521556; doi:10.1038/s41467-025-63539-3)
Supplement: Supplementary file 3 — Supplementary Data 1 [file 41467_2025_63539_MOESM3_ESM.zip › Supplementary Data 1/GaOOH rGO CO2 NHOH.cif]

data_GaOOH_rGO_CO2_NHOH

_audit_creation_date               2024-08-30
_audit_creation_method             'generated by MedeA 3.3.1'

_chemical_formula_sum              'C49H26Ga24NO53'

_symmetry_space_group_name_H-M     'P1'
_symmetry_Int_Tables_number        1

_cell_length_a                     10.80344
_cell_length_b                     9.78492
_cell_length_c                     25.00000
_cell_angle_alpha                  90.00
_cell_angle_beta                   90.00
_cell_angle_gamma                  90.00
_cell_volume                       2642.77
_cell_formula_units_Z              1

loop_
_atom_site_label
_atom_site_symmetry_multiplicity
_atom_site_Wyckoff_symbol
_atom_site_fract_x
_atom_site_fract_y
_atom_site_fract_z
_atom_site_occupancy
Ga1      1 a   0.18498   0.22702   0.50348 1.0
Ga2      1 a   0.93230   0.00920   0.50560 1.0
Ga3      1 a   0.02637   0.73754   0.46915 1.0
Ga4      1 a   0.28148   0.49531   0.46745 1.0
H1       1 a   0.05873   0.45572   0.49151 1.0
H2       1 a   0.29949   0.78838   0.48848 1.0
H3       1 a   0.21232   0.99579   0.52551 1.0
H4       1 a   0.96168   0.24349   0.52235 1.0
O1       1 a   0.27288   0.07038   0.53389 1.0
O2       1 a   0.02290   0.17063   0.53246 1.0
O3       1 a   0.13826   0.42297   0.50691 1.0
O4       1 a   0.37894   0.82138   0.50353 1.0
O5       1 a   0.08689   0.92213   0.48770 1.0
O6       1 a   0.34033   0.31115   0.48386 1.0
Ga5      1 a   0.08059   0.00600   0.41126 1.0
Ga6      1 a   0.33407   0.22908   0.40670 1.0
Ga7      1 a   0.93857   0.50887   0.37610 1.0
Ga8      1 a   0.19478   0.72054   0.37835 1.0
H5       1 a   0.95127   0.77319   0.37638 1.0
H6       1 a   0.19891   0.46359   0.37432 1.0
H7       1 a   0.06959   0.26839   0.41137 1.0
H8       1 a   0.31890   0.96495   0.41124 1.0
O7       1 a   0.91403   0.05877   0.43194 1.0
O8       1 a   0.16574   0.17357   0.43043 1.0
O9       1 a   0.94325   0.56469   0.45399 1.0
O10      1 a   0.19328   0.66815   0.45412 1.0
O11      1 a   0.02484   0.81278   0.39739 1.0
O12      1 a   0.27582   0.42251   0.39362 1.0
O13      1 a   0.99423   0.31134   0.39154 1.0
O14      1 a   0.24467   0.92212   0.39132 1.0
Ga9      1 a   0.24218   0.00214   0.31913 1.0
Ga10     1 a   0.99234   0.23974   0.31820 1.0
Ga11     1 a   0.08234   0.51505   0.28189 1.0
Ga12     1 a   0.33834   0.71808   0.27442 1.0
H9       1 a   0.10269   0.77194   0.28509 1.0
H10      1 a   0.31268   0.47654   0.27341 1.0
H11      1 a   0.20476   0.27240   0.28805 1.0
H12      1 a   0.95821   0.96115   0.29240 1.0
O15      1 a   0.07510   0.06285   0.33116 1.0
O16      1 a   0.32561   0.17111   0.32934 1.0
O17      1 a   0.10345   0.55801   0.35630 1.0
O18      1 a   0.35691   0.67436   0.35192 1.0
O19      1 a   0.17307   0.80591   0.30856 1.0
O20      1 a   0.92984   0.42541   0.30157 1.0
O21      1 a   0.12371   0.30598   0.27417 1.0
O22      1 a   0.36860   0.91738   0.28045 1.0
O23      1 a   0.24787   0.54621   0.25978 1.0
O24      1 a   0.00089   0.67081   0.25507 1.0
Ga13     1 a   0.68149   0.22468   0.50419 1.0
Ga14     1 a   0.43251   0.01212   0.50338 1.0
Ga15     1 a   0.52852   0.73618   0.47358 1.0
Ga16     1 a   0.77715   0.49577   0.46730 1.0
H13      1 a   0.55578   0.45765   0.49156 1.0
H14      1 a   0.80646   0.77813   0.49039 1.0
H15      1 a   0.70909   0.99295   0.52117 1.0
H16      1 a   0.46001   0.24511   0.52119 1.0
O25      1 a   0.77096   0.06441   0.53332 1.0
O26      1 a   0.52099   0.17245   0.53272 1.0
O27      1 a   0.63542   0.42371   0.50674 1.0
O28      1 a   0.88315   0.80923   0.50900 1.0
O29      1 a   0.58847   0.92690   0.48533 1.0
O30      1 a   0.83707   0.31180   0.48592 1.0
Ga17     1 a   0.57886   0.01039   0.40749 1.0
Ga18     1 a   0.83071   0.22619   0.41093 1.0
Ga19     1 a   0.44042   0.50723   0.37320 1.0
Ga20     1 a   0.68902   0.72455   0.37800 1.0
H17      1 a   0.45545   0.77268   0.37407 1.0
H18      1 a   0.70084   0.46428   0.37342 1.0
H19      1 a   0.56545   0.27750   0.40683 1.0
H20      1 a   0.81797   0.96296   0.40938 1.0
O31      1 a   0.41532   0.06309   0.43000 1.0
O32      1 a   0.66571   0.17334   0.43119 1.0
O33      1 a   0.44391   0.56654   0.45235 1.0
O34      1 a   0.69677   0.66926   0.45269 1.0
O35      1 a   0.52877   0.81322   0.39523 1.0
O36      1 a   0.77526   0.42221   0.39442 1.0
O37      1 a   0.49254   0.31422   0.38622 1.0
O38      1 a   0.74498   0.92265   0.38781 1.0
Ga21     1 a   0.74289   0.00707   0.31679 1.0
Ga22     1 a   0.49093   0.23128   0.30283 1.0
Ga23     1 a   0.58420   0.51913   0.27900 1.0
Ga24     1 a   0.84885   0.72263   0.28137 1.0
H21      1 a   0.60462   0.77538   0.27851 1.0
H22      1 a   0.81082   0.49559   0.26714 1.0
H23      1 a   0.71780   0.29680   0.29245 1.0
H24      1 a   0.42283   0.97874   0.25905 1.0
O39      1 a   0.58343   0.07428   0.32994 1.0
O40      1 a   0.83025   0.17194   0.33167 1.0
O41      1 a   0.60685   0.56102   0.35320 1.0
O42      1 a   0.85405   0.67786   0.35491 1.0
O43      1 a   0.68228   0.81124   0.29802 1.0
O44      1 a   0.43295   0.42060   0.29628 1.0
O45      1 a   0.64064   0.32526   0.27412 1.0
O46      1 a   0.87847   0.92506   0.27758 1.0
O47      1 a   0.75176   0.56949   0.25434 1.0
O48      1 a   0.50067   0.67351   0.25241 1.0
C1       1 a   0.86455   0.76269   0.14424 1.0
C2       1 a   0.80391   0.63769   0.14437 1.0
C3       1 a   0.03122   0.63769   0.14392 1.0
C4       1 a   0.97058   0.76269   0.14401 1.0
C5       1 a   0.86455   0.01269   0.14425 1.0
C6       1 a   0.80391   0.88769   0.14437 1.0
C7       1 a   0.03122   0.88769   0.14391 1.0
C8       1 a   0.97058   0.01269   0.14401 1.0
C9       1 a   0.86455   0.26269   0.14426 1.0
C10      1 a   0.80391   0.13769   0.14439 1.0
C11      1 a   0.03122   0.13769   0.14392 1.0
C12      1 a   0.97058   0.26269   0.14403 1.0
C13      1 a   0.86455   0.51269   0.14426 1.0
C14      1 a   0.80391   0.38769   0.14440 1.0
C15      1 a   0.03122   0.38769   0.14393 1.0
C16      1 a   0.97058   0.51269   0.14404 1.0
C17      1 a   0.18930   0.76335   0.16278 1.0
C18      1 a   0.13724   0.63769   0.14382 1.0
C19      1 a   0.36455   0.63768   0.14413 1.0
C20      1 a   0.30391   0.76268   0.14399 1.0
C21      1 a   0.19789   0.01268   0.14385 1.0
C22      1 a   0.13724   0.88769   0.14381 1.0
C23      1 a   0.36455   0.88768   0.14412 1.0
C24      1 a   0.30391   0.01268   0.14399 1.0
C25      1 a   0.19789   0.26268   0.14385 1.0
C26      1 a   0.13724   0.13769   0.14382 1.0
C27      1 a   0.36455   0.13768   0.14412 1.0
C28      1 a   0.30391   0.26268   0.14399 1.0
C29      1 a   0.19789   0.51268   0.14385 1.0
C30      1 a   0.13724   0.38769   0.14383 1.0
C31      1 a   0.36455   0.38768   0.14413 1.0
C32      1 a   0.30391   0.51268   0.14400 1.0
C33      1 a   0.53122   0.76268   0.14447 1.0
C34      1 a   0.47058   0.63768   0.14438 1.0
C35      1 a   0.69789   0.63769   0.14453 1.0
C36      1 a   0.63725   0.76268   0.14457 1.0
C37      1 a   0.53122   0.01268   0.14448 1.0
C38      1 a   0.47058   0.88768   0.14437 1.0
C39      1 a   0.69789   0.88769   0.14455 1.0
C40      1 a   0.63725   0.01268   0.14459 1.0
C41      1 a   0.53122   0.26268   0.14448 1.0
C42      1 a   0.47809   0.13760   0.16792 1.0
C43      1 a   0.69789   0.13769   0.14456 1.0
C44      1 a   0.63725   0.26268   0.14459 1.0
C45      1 a   0.53122   0.51268   0.14447 1.0
C46      1 a   0.47058   0.38768   0.14437 1.0
C47      1 a   0.69789   0.38769   0.14455 1.0
C48      1 a   0.63725   0.51268   0.14456 1.0
O49      1 a   0.47440   0.13098   0.22464 1.0
O50      1 a   0.21431   0.78052   0.21693 1.0
N        1 a   0.58505   0.68834   0.55187 1.0
O51      1 a   0.50815   0.67583   0.59500 1.0
C49      1 a   0.29812   0.33202   0.65031 1.0
O54      1 a   0.32952   0.39951   0.61220 1.0
O55      1 a   0.26582   0.26489   0.68819 1.0
H3       1 a   0.67621   0.69523   0.56391 1.0
H3       1 a   0.55842   0.66491   0.62746 1.0
