# Supplementary material for: Operando-electrified solvay process
Source: Nat Commun. 2025 Oct 14;16:9128. doi: 10.1038/s41467-025-63539-3 (PMC12521556; doi:10.1038/s41467-025-63539-3)
Supplement: Supplementary file 3 — Supplementary Data 1 [file 41467_2025_63539_MOESM3_ESM.zip › Supplementary Data 1/GaOOH rGO CO2 NO.cif]

data_GaOOH_rGO_CO2_NO

_audit_creation_date               2024-08-30
_audit_creation_method             'generated by MedeA 3.3.1'

_chemical_formula_sum              'C49H24Ga24NO53'

_symmetry_space_group_name_H-M     'P1'
_symmetry_Int_Tables_number        1

_cell_length_a                     10.80344
_cell_length_b                     9.78492
_cell_length_c                     25.00000
_cell_angle_alpha                  90.00
_cell_angle_beta                   90.00
_cell_angle_gamma                  90.00
_cell_volume                       2642.77
_cell_formula_units_Z              1

loop_
_atom_site_label
_atom_site_symmetry_multiplicity
_atom_site_Wyckoff_symbol
_atom_site_fract_x
_atom_site_fract_y
_atom_site_fract_z
_atom_site_occupancy
Ga1      1 a   0.18569   0.22633   0.50339 1.0
Ga2      1 a   0.93297   0.00932   0.50573 1.0
Ga3      1 a   0.02635   0.73802   0.46927 1.0
Ga4      1 a   0.28042   0.49477   0.46702 1.0
H1       1 a   0.05781   0.45509   0.49171 1.0
H2       1 a   0.30373   0.78073   0.49228 1.0
H3       1 a   0.21234   0.99390   0.52351 1.0
H4       1 a   0.96290   0.24401   0.52352 1.0
O1       1 a   0.27376   0.06746   0.53284 1.0
O2       1 a   0.02376   0.17036   0.53258 1.0
O3       1 a   0.13778   0.42205   0.50647 1.0
O4       1 a   0.38412   0.81458   0.50637 1.0
O5       1 a   0.08793   0.92293   0.48726 1.0
O6       1 a   0.34059   0.31144   0.48402 1.0
Ga5      1 a   0.08004   0.00638   0.41094 1.0
Ga6      1 a   0.33343   0.22847   0.40637 1.0
Ga7      1 a   0.93779   0.50868   0.37591 1.0
Ga8      1 a   0.19384   0.72114   0.37823 1.0
H5       1 a   0.95110   0.77268   0.37650 1.0
H6       1 a   0.19774   0.46450   0.37434 1.0
H7       1 a   0.06889   0.26882   0.41164 1.0
H8       1 a   0.31840   0.96473   0.41139 1.0
O7       1 a   0.91355   0.05958   0.43216 1.0
O8       1 a   0.16578   0.17380   0.43039 1.0
O9       1 a   0.94164   0.56617   0.45419 1.0
O10      1 a   0.19379   0.66832   0.45451 1.0
O11      1 a   0.02465   0.81274   0.39747 1.0
O12      1 a   0.27539   0.42249   0.39344 1.0
O13      1 a   0.99334   0.31155   0.39193 1.0
O14      1 a   0.24450   0.92195   0.39145 1.0
Ga9      1 a   0.24218   0.00214   0.31913 1.0
Ga10     1 a   0.99234   0.23974   0.31820 1.0
Ga11     1 a   0.08234   0.51505   0.28189 1.0
Ga12     1 a   0.33834   0.71808   0.27442 1.0
H9       1 a   0.10269   0.77194   0.28509 1.0
H10      1 a   0.31268   0.47654   0.27341 1.0
H11      1 a   0.20476   0.27240   0.28805 1.0
H12      1 a   0.95821   0.96115   0.29240 1.0
O15      1 a   0.07510   0.06285   0.33116 1.0
O16      1 a   0.32561   0.17111   0.32934 1.0
O17      1 a   0.10342   0.55764   0.35675 1.0
O18      1 a   0.35708   0.67449   0.35231 1.0
O19      1 a   0.17307   0.80591   0.30856 1.0
O20      1 a   0.92984   0.42541   0.30157 1.0
O21      1 a   0.12371   0.30598   0.27417 1.0
O22      1 a   0.36860   0.91738   0.28045 1.0
O23      1 a   0.24787   0.54621   0.25978 1.0
O24      1 a   0.00089   0.67081   0.25507 1.0
Ga13     1 a   0.68164   0.22501   0.50475 1.0
Ga14     1 a   0.43392   0.01100   0.50363 1.0
Ga15     1 a   0.52531   0.74028   0.46670 1.0
Ga16     1 a   0.77614   0.49840   0.46788 1.0
H13      1 a   0.55420   0.46084   0.48944 1.0
H14      1 a   0.80574   0.77985   0.49377 1.0
H15      1 a   0.71050   0.99218   0.52197 1.0
H16      1 a   0.46009   0.24494   0.52079 1.0
O25      1 a   0.77114   0.06490   0.53328 1.0
O26      1 a   0.52150   0.17280   0.53263 1.0
O27      1 a   0.63159   0.42953   0.50789 1.0
O28      1 a   0.88531   0.81146   0.50934 1.0
O29      1 a   0.58739   0.92390   0.48468 1.0
O30      1 a   0.83427   0.31427   0.48698 1.0
Ga17     1 a   0.57836   0.01272   0.40673 1.0
Ga18     1 a   0.83002   0.22682   0.41089 1.0
Ga19     1 a   0.43943   0.50511   0.37197 1.0
Ga20     1 a   0.68912   0.72504   0.37680 1.0
H17      1 a   0.45159   0.76952   0.37166 1.0
H18      1 a   0.70000   0.46480   0.37378 1.0
H19      1 a   0.56526   0.27777   0.40714 1.0
H20      1 a   0.81667   0.96291   0.40966 1.0
O31      1 a   0.41523   0.06265   0.43033 1.0
O32      1 a   0.66532   0.17447   0.43162 1.0
O33      1 a   0.44402   0.56654   0.45213 1.0
O34      1 a   0.69301   0.67089   0.45262 1.0
O35      1 a   0.52592   0.81407   0.39285 1.0
O36      1 a   0.77445   0.42310   0.39505 1.0
O37      1 a   0.49212   0.31370   0.38647 1.0
O38      1 a   0.74376   0.92304   0.38801 1.0
Ga21     1 a   0.74289   0.00707   0.31679 1.0
Ga22     1 a   0.49093   0.23128   0.30283 1.0
Ga23     1 a   0.58420   0.51913   0.27900 1.0
Ga24     1 a   0.84885   0.72263   0.28137 1.0
H21      1 a   0.60462   0.77538   0.27851 1.0
H22      1 a   0.81082   0.49559   0.26714 1.0
H23      1 a   0.71780   0.29680   0.29245 1.0
H24      1 a   0.42283   0.97874   0.25905 1.0
O39      1 a   0.58343   0.07428   0.32994 1.0
O40      1 a   0.83025   0.17194   0.33167 1.0
O41      1 a   0.60651   0.56064   0.35340 1.0
O42      1 a   0.85391   0.67796   0.35512 1.0
O43      1 a   0.68228   0.81124   0.29802 1.0
O44      1 a   0.43295   0.42060   0.29628 1.0
O45      1 a   0.64064   0.32526   0.27412 1.0
O46      1 a   0.87847   0.92506   0.27758 1.0
O47      1 a   0.75176   0.56949   0.25434 1.0
O48      1 a   0.50067   0.67351   0.25241 1.0
C1       1 a   0.86455   0.76269   0.14424 1.0
C2       1 a   0.80391   0.63769   0.14437 1.0
C3       1 a   0.03122   0.63769   0.14392 1.0
C4       1 a   0.97058   0.76269   0.14401 1.0
C5       1 a   0.86455   0.01269   0.14425 1.0
C6       1 a   0.80391   0.88769   0.14437 1.0
C7       1 a   0.03122   0.88769   0.14391 1.0
C8       1 a   0.97058   0.01269   0.14401 1.0
C9       1 a   0.86455   0.26269   0.14426 1.0
C10      1 a   0.80391   0.13769   0.14439 1.0
C11      1 a   0.03122   0.13769   0.14392 1.0
C12      1 a   0.97058   0.26269   0.14403 1.0
C13      1 a   0.86455   0.51269   0.14426 1.0
C14      1 a   0.80391   0.38769   0.14440 1.0
C15      1 a   0.03122   0.38769   0.14393 1.0
C16      1 a   0.97058   0.51269   0.14404 1.0
C17      1 a   0.18930   0.76335   0.16278 1.0
C18      1 a   0.13724   0.63769   0.14382 1.0
C19      1 a   0.36455   0.63768   0.14413 1.0
C20      1 a   0.30391   0.76268   0.14399 1.0
C21      1 a   0.19789   0.01268   0.14385 1.0
C22      1 a   0.13724   0.88769   0.14381 1.0
C23      1 a   0.36455   0.88768   0.14412 1.0
C24      1 a   0.30391   0.01268   0.14399 1.0
C25      1 a   0.19789   0.26268   0.14385 1.0
C26      1 a   0.13724   0.13769   0.14382 1.0
C27      1 a   0.36455   0.13768   0.14412 1.0
C28      1 a   0.30391   0.26268   0.14399 1.0
C29      1 a   0.19789   0.51268   0.14385 1.0
C30      1 a   0.13724   0.38769   0.14383 1.0
C31      1 a   0.36455   0.38768   0.14413 1.0
C32      1 a   0.30391   0.51268   0.14400 1.0
C33      1 a   0.53122   0.76268   0.14447 1.0
C34      1 a   0.47058   0.63768   0.14438 1.0
C35      1 a   0.69789   0.63769   0.14453 1.0
C36      1 a   0.63725   0.76268   0.14457 1.0
C37      1 a   0.53122   0.01268   0.14448 1.0
C38      1 a   0.47058   0.88768   0.14437 1.0
C39      1 a   0.69789   0.88769   0.14455 1.0
C40      1 a   0.63725   0.01268   0.14459 1.0
C41      1 a   0.53122   0.26268   0.14448 1.0
C42      1 a   0.47809   0.13760   0.16792 1.0
C43      1 a   0.69789   0.13769   0.14456 1.0
C44      1 a   0.63725   0.26268   0.14459 1.0
C45      1 a   0.53122   0.51268   0.14447 1.0
C46      1 a   0.47058   0.38768   0.14437 1.0
C47      1 a   0.69789   0.38769   0.14455 1.0
C48      1 a   0.63725   0.51268   0.14456 1.0
O49      1 a   0.47440   0.13098   0.22464 1.0
O50      1 a   0.21431   0.78052   0.21693 1.0
N        1 a   0.59629   0.63639   0.56788 1.0
O51      1 a   0.53102   0.61440   0.60366 1.0
C49      1 a   0.29812   0.33202   0.65031 1.0
O54      1 a   0.32952   0.39951   0.61220 1.0
O55      1 a   0.26582   0.26489   0.68819 1.0
