# Supplementary material for: Operando-electrified solvay process
Source: Nat Commun. 2025 Oct 14;16:9128. doi: 10.1038/s41467-025-63539-3 (PMC12521556; doi:10.1038/s41467-025-63539-3)
Supplement: Supplementary file 3 — Supplementary Data 1 [file 41467_2025_63539_MOESM3_ESM.zip › Supplementary Data 1/GaOOH rGO CO2 NO2.cif]

data_GaOOH_rGO_CO2_NO2

_audit_creation_date               2024-08-30
_audit_creation_method             'generated by MedeA 3.3.1'

_chemical_formula_sum              'C49H24Ga24NO54'

_symmetry_space_group_name_H-M     'P1'
_symmetry_Int_Tables_number        1

_cell_length_a                     10.80344
_cell_length_b                     9.78492
_cell_length_c                     25.00000
_cell_angle_alpha                  90.00
_cell_angle_beta                   90.00
_cell_angle_gamma                  90.00
_cell_volume                       2642.77
_cell_formula_units_Z              1

loop_
_atom_site_label
_atom_site_symmetry_multiplicity
_atom_site_Wyckoff_symbol
_atom_site_fract_x
_atom_site_fract_y
_atom_site_fract_z
_atom_site_occupancy
Ga1      1 a   0.18634   0.22714   0.50366 1.0
Ga2      1 a   0.93425   0.01019   0.50596 1.0
Ga3      1 a   0.02716   0.73859   0.46932 1.0
Ga4      1 a   0.28145   0.49526   0.46753 1.0
H1       1 a   0.05863   0.45529   0.49201 1.0
H2       1 a   0.30294   0.78319   0.49141 1.0
H3       1 a   0.21307   0.99504   0.52390 1.0
H4       1 a   0.96354   0.24423   0.52305 1.0
O1       1 a   0.27434   0.06889   0.53282 1.0
O2       1 a   0.02475   0.17089   0.53245 1.0
O3       1 a   0.13883   0.42254   0.50653 1.0
O4       1 a   0.38370   0.81758   0.50480 1.0
O5       1 a   0.08968   0.92368   0.48683 1.0
O6       1 a   0.34129   0.31182   0.48362 1.0
Ga5      1 a   0.08151   0.00649   0.41159 1.0
Ga6      1 a   0.33448   0.22925   0.40691 1.0
Ga7      1 a   0.93892   0.50898   0.37664 1.0
Ga8      1 a   0.19484   0.72105   0.37859 1.0
H5       1 a   0.95250   0.77361   0.37640 1.0
H6       1 a   0.19943   0.46399   0.37417 1.0
H7       1 a   0.07059   0.26850   0.41128 1.0
H8       1 a   0.31998   0.96564   0.41095 1.0
O7       1 a   0.91458   0.05897   0.43198 1.0
O8       1 a   0.16631   0.17456   0.43028 1.0
O9       1 a   0.94199   0.56683   0.45405 1.0
O10      1 a   0.19408   0.66830   0.45434 1.0
O11      1 a   0.02606   0.81280   0.39725 1.0
O12      1 a   0.27642   0.42301   0.39340 1.0
O13      1 a   0.99488   0.31174   0.39148 1.0
O14      1 a   0.24567   0.92213   0.39107 1.0
Ga9      1 a   0.24218   0.00214   0.31913 1.0
Ga10     1 a   0.99234   0.23974   0.31820 1.0
Ga11     1 a   0.08234   0.51505   0.28189 1.0
Ga12     1 a   0.33834   0.71808   0.27442 1.0
H9       1 a   0.10269   0.77194   0.28509 1.0
H10      1 a   0.31268   0.47654   0.27341 1.0
H11      1 a   0.20476   0.27240   0.28805 1.0
H12      1 a   0.95821   0.96115   0.29240 1.0
O15      1 a   0.07510   0.06285   0.33116 1.0
O16      1 a   0.32561   0.17111   0.32934 1.0
O17      1 a   0.10362   0.55830   0.35627 1.0
O18      1 a   0.35710   0.67435   0.35164 1.0
O19      1 a   0.17307   0.80591   0.30856 1.0
O20      1 a   0.92984   0.42541   0.30157 1.0
O21      1 a   0.12371   0.30598   0.27417 1.0
O22      1 a   0.36860   0.91738   0.28045 1.0
O23      1 a   0.24787   0.54621   0.25978 1.0
O24      1 a   0.00089   0.67081   0.25507 1.0
Ga13     1 a   0.68285   0.22603   0.50470 1.0
Ga14     1 a   0.43416   0.01232   0.50346 1.0
Ga15     1 a   0.52567   0.74074   0.46726 1.0
Ga16     1 a   0.77661   0.49704   0.46830 1.0
H13      1 a   0.55648   0.45762   0.49264 1.0
H14      1 a   0.80723   0.78053   0.49572 1.0
H15      1 a   0.71250   0.99290   0.52359 1.0
H16      1 a   0.46181   0.24460   0.52227 1.0
O25      1 a   0.77286   0.06663   0.53332 1.0
O26      1 a   0.52260   0.17115   0.53262 1.0
O27      1 a   0.63630   0.42440   0.50747 1.0
O28      1 a   0.88825   0.81312   0.50914 1.0
O29      1 a   0.58780   0.92532   0.48360 1.0
O30      1 a   0.83817   0.31278   0.48595 1.0
Ga17     1 a   0.57995   0.01262   0.40773 1.0
Ga18     1 a   0.83174   0.22682   0.41155 1.0
Ga19     1 a   0.44065   0.50627   0.37300 1.0
Ga20     1 a   0.69023   0.72463   0.37768 1.0
H17      1 a   0.45400   0.77097   0.37145 1.0
H18      1 a   0.70202   0.46389   0.37362 1.0
H19      1 a   0.56621   0.27776   0.40681 1.0
H20      1 a   0.81828   0.96298   0.40944 1.0
O31      1 a   0.41542   0.06310   0.42984 1.0
O32      1 a   0.66642   0.17485   0.43130 1.0
O33      1 a   0.44393   0.56786   0.45184 1.0
O34      1 a   0.69305   0.67011   0.45322 1.0
O35      1 a   0.52747   0.81392   0.39270 1.0
O36      1 a   0.77589   0.42322   0.39487 1.0
O37      1 a   0.49314   0.31406   0.38604 1.0
O38      1 a   0.74518   0.92271   0.38777 1.0
Ga21     1 a   0.74289   0.00707   0.31679 1.0
Ga22     1 a   0.49093   0.23128   0.30283 1.0
Ga23     1 a   0.58420   0.51913   0.27900 1.0
Ga24     1 a   0.84885   0.72263   0.28137 1.0
H21      1 a   0.60462   0.77538   0.27851 1.0
H22      1 a   0.81082   0.49559   0.26714 1.0
H23      1 a   0.71780   0.29680   0.29245 1.0
H24      1 a   0.42283   0.97874   0.25905 1.0
O39      1 a   0.58343   0.07428   0.32994 1.0
O40      1 a   0.83025   0.17194   0.33167 1.0
O41      1 a   0.60685   0.56138   0.35303 1.0
O42      1 a   0.85439   0.67789   0.35481 1.0
O43      1 a   0.68228   0.81124   0.29802 1.0
O44      1 a   0.43295   0.42060   0.29628 1.0
O45      1 a   0.64064   0.32526   0.27412 1.0
O46      1 a   0.87847   0.92506   0.27758 1.0
O47      1 a   0.75176   0.56949   0.25434 1.0
O48      1 a   0.50067   0.67351   0.25241 1.0
C1       1 a   0.86455   0.76269   0.14424 1.0
C2       1 a   0.80391   0.63769   0.14437 1.0
C3       1 a   0.03122   0.63769   0.14392 1.0
C4       1 a   0.97058   0.76269   0.14401 1.0
C5       1 a   0.86455   0.01269   0.14425 1.0
C6       1 a   0.80391   0.88769   0.14437 1.0
C7       1 a   0.03122   0.88769   0.14391 1.0
C8       1 a   0.97058   0.01269   0.14401 1.0
C9       1 a   0.86455   0.26269   0.14426 1.0
C10      1 a   0.80391   0.13769   0.14439 1.0
C11      1 a   0.03122   0.13769   0.14392 1.0
C12      1 a   0.97058   0.26269   0.14403 1.0
C13      1 a   0.86455   0.51269   0.14426 1.0
C14      1 a   0.80391   0.38769   0.14440 1.0
C15      1 a   0.03122   0.38769   0.14393 1.0
C16      1 a   0.97058   0.51269   0.14404 1.0
C17      1 a   0.18930   0.76335   0.16278 1.0
C18      1 a   0.13724   0.63769   0.14382 1.0
C19      1 a   0.36455   0.63768   0.14413 1.0
C20      1 a   0.30391   0.76268   0.14399 1.0
C21      1 a   0.19789   0.01268   0.14385 1.0
C22      1 a   0.13724   0.88769   0.14381 1.0
C23      1 a   0.36455   0.88768   0.14412 1.0
C24      1 a   0.30391   0.01268   0.14399 1.0
C25      1 a   0.19789   0.26268   0.14385 1.0
C26      1 a   0.13724   0.13769   0.14382 1.0
C27      1 a   0.36455   0.13768   0.14412 1.0
C28      1 a   0.30391   0.26268   0.14399 1.0
C29      1 a   0.19789   0.51268   0.14385 1.0
C30      1 a   0.13724   0.38769   0.14383 1.0
C31      1 a   0.36455   0.38768   0.14413 1.0
C32      1 a   0.30391   0.51268   0.14400 1.0
C33      1 a   0.53122   0.76268   0.14447 1.0
C34      1 a   0.47058   0.63768   0.14438 1.0
C35      1 a   0.69789   0.63769   0.14453 1.0
C36      1 a   0.63725   0.76268   0.14457 1.0
C37      1 a   0.53122   0.01268   0.14448 1.0
C38      1 a   0.47058   0.88768   0.14437 1.0
C39      1 a   0.69789   0.88769   0.14455 1.0
C40      1 a   0.63725   0.01268   0.14459 1.0
C41      1 a   0.53122   0.26268   0.14448 1.0
C42      1 a   0.47809   0.13760   0.16792 1.0
C43      1 a   0.69789   0.13769   0.14456 1.0
C44      1 a   0.63725   0.26268   0.14459 1.0
C45      1 a   0.53122   0.51268   0.14447 1.0
C46      1 a   0.47058   0.38768   0.14437 1.0
C47      1 a   0.69789   0.38769   0.14455 1.0
C48      1 a   0.63725   0.51268   0.14456 1.0
O49      1 a   0.47440   0.13098   0.22464 1.0
O50      1 a   0.21431   0.78052   0.21693 1.0
N        1 a   0.57977   0.69428   0.57708 1.0
O51      1 a   0.50099   0.62751   0.60034 1.0
O53      1 a   0.67184   0.75484   0.59307 1.0
C49      1 a   0.29812   0.33202   0.65031 1.0
O54      1 a   0.32952   0.39951   0.61220 1.0
O55      1 a   0.26582   0.26489   0.68819 1.0
