# Supplementary material for: Operando-electrified solvay process
Source: Nat Commun. 2025 Oct 14;16:9128. doi: 10.1038/s41467-025-63539-3 (PMC12521556; doi:10.1038/s41467-025-63539-3)
Supplement: Supplementary file 3 — Supplementary Data 1 [file 41467_2025_63539_MOESM3_ESM.zip › Supplementary Data 1/GaOOH rGO CO2 NO2H.cif]

data_GaOOH_rGO_CO2_NO2H

_audit_creation_date               2024-08-30
_audit_creation_method             'generated by MedeA 3.3.1'

_chemical_formula_sum              'C49H25Ga24NO54'

_symmetry_space_group_name_H-M     'P1'
_symmetry_Int_Tables_number        1

_cell_length_a                     10.80344
_cell_length_b                     9.78492
_cell_length_c                     25.00000
_cell_angle_alpha                  90.00
_cell_angle_beta                   90.00
_cell_angle_gamma                  90.00
_cell_volume                       2642.77
_cell_formula_units_Z              1

loop_
_atom_site_label
_atom_site_symmetry_multiplicity
_atom_site_Wyckoff_symbol
_atom_site_fract_x
_atom_site_fract_y
_atom_site_fract_z
_atom_site_occupancy
Ga1      1 a   0.18633   0.22711   0.50354 1.0
Ga2      1 a   0.93423   0.01021   0.50578 1.0
Ga3      1 a   0.02733   0.73847   0.46920 1.0
Ga4      1 a   0.28175   0.49535   0.46748 1.0
H1       1 a   0.05890   0.45562   0.49188 1.0
H2       1 a   0.30307   0.78372   0.49099 1.0
H3       1 a   0.21294   0.99509   0.52370 1.0
H4       1 a   0.96333   0.24421   0.52275 1.0
O1       1 a   0.27421   0.06877   0.53299 1.0
O2       1 a   0.02457   0.17112   0.53260 1.0
O3       1 a   0.13884   0.42285   0.50671 1.0
O4       1 a   0.38334   0.81773   0.50499 1.0
O5       1 a   0.08965   0.92376   0.48697 1.0
O6       1 a   0.34130   0.31175   0.48385 1.0
Ga5      1 a   0.08138   0.00655   0.41137 1.0
Ga6      1 a   0.33436   0.22918   0.40672 1.0
Ga7      1 a   0.93879   0.50898   0.37644 1.0
Ga8      1 a   0.19486   0.72097   0.37845 1.0
H5       1 a   0.95225   0.77348   0.37641 1.0
H6       1 a   0.19926   0.46405   0.37432 1.0
H7       1 a   0.07027   0.26877   0.41135 1.0
H8       1 a   0.31975   0.96560   0.41100 1.0
O7       1 a   0.91462   0.05914   0.43202 1.0
O8       1 a   0.16634   0.17452   0.43033 1.0
O9       1 a   0.94240   0.56648   0.45412 1.0
O10      1 a   0.19423   0.66847   0.45437 1.0
O11      1 a   0.02578   0.81289   0.39731 1.0
O12      1 a   0.27636   0.42299   0.39355 1.0
O13      1 a   0.99470   0.31176   0.39152 1.0
O14      1 a   0.24548   0.92214   0.39115 1.0
Ga9      1 a   0.24218   0.00214   0.31913 1.0
Ga10     1 a   0.99234   0.23974   0.31820 1.0
Ga11     1 a   0.08234   0.51505   0.28189 1.0
Ga12     1 a   0.33834   0.71808   0.27442 1.0
H9       1 a   0.10269   0.77194   0.28509 1.0
H10      1 a   0.31268   0.47654   0.27341 1.0
H11      1 a   0.20476   0.27240   0.28805 1.0
H12      1 a   0.95821   0.96115   0.29240 1.0
O15      1 a   0.07510   0.06285   0.33116 1.0
O16      1 a   0.32561   0.17111   0.32934 1.0
O17      1 a   0.10365   0.55818   0.35638 1.0
O18      1 a   0.35709   0.67420   0.35178 1.0
O19      1 a   0.17307   0.80591   0.30856 1.0
O20      1 a   0.92984   0.42541   0.30157 1.0
O21      1 a   0.12371   0.30598   0.27417 1.0
O22      1 a   0.36860   0.91738   0.28045 1.0
O23      1 a   0.24787   0.54621   0.25978 1.0
O24      1 a   0.00089   0.67081   0.25507 1.0
Ga13     1 a   0.68265   0.22586   0.50446 1.0
Ga14     1 a   0.43411   0.01199   0.50323 1.0
Ga15     1 a   0.52710   0.73987   0.46828 1.0
Ga16     1 a   0.77679   0.49699   0.46819 1.0
H13      1 a   0.55645   0.45744   0.49216 1.0
H14      1 a   0.80763   0.78014   0.49531 1.0
H15      1 a   0.71216   0.99286   0.52310 1.0
H16      1 a   0.46152   0.24421   0.52201 1.0
O25      1 a   0.77265   0.06617   0.53350 1.0
O26      1 a   0.52241   0.17110   0.53281 1.0
O27      1 a   0.63598   0.42407   0.50738 1.0
O28      1 a   0.88825   0.81269   0.50927 1.0
O29      1 a   0.58808   0.92549   0.48372 1.0
O30      1 a   0.83816   0.31260   0.48607 1.0
Ga17     1 a   0.57985   0.01202   0.40763 1.0
Ga18     1 a   0.83152   0.22679   0.41134 1.0
Ga19     1 a   0.44065   0.50633   0.37288 1.0
Ga20     1 a   0.69008   0.72453   0.37762 1.0
H17      1 a   0.45423   0.77110   0.37196 1.0
H18      1 a   0.70173   0.46399   0.37369 1.0
H19      1 a   0.56603   0.27778   0.40687 1.0
H20      1 a   0.81814   0.96278   0.40944 1.0
O31      1 a   0.41539   0.06316   0.42985 1.0
O32      1 a   0.66633   0.17461   0.43129 1.0
O33      1 a   0.44436   0.56761   0.45221 1.0
O34      1 a   0.69387   0.66998   0.45316 1.0
O35      1 a   0.52772   0.81357   0.39317 1.0
O36      1 a   0.77577   0.42308   0.39491 1.0
O37      1 a   0.49295   0.31417   0.38618 1.0
O38      1 a   0.74520   0.92262   0.38777 1.0
Ga21     1 a   0.74289   0.00707   0.31679 1.0
Ga22     1 a   0.49093   0.23128   0.30283 1.0
Ga23     1 a   0.58420   0.51913   0.27900 1.0
Ga24     1 a   0.84885   0.72263   0.28137 1.0
H21      1 a   0.60462   0.77538   0.27851 1.0
H22      1 a   0.81082   0.49559   0.26714 1.0
H23      1 a   0.71780   0.29680   0.29245 1.0
H24      1 a   0.42283   0.97874   0.25905 1.0
O39      1 a   0.58343   0.07428   0.32994 1.0
O40      1 a   0.83025   0.17194   0.33167 1.0
O41      1 a   0.60692   0.56114   0.35313 1.0
O42      1 a   0.85438   0.67788   0.35488 1.0
O43      1 a   0.68228   0.81124   0.29802 1.0
O44      1 a   0.43295   0.42060   0.29628 1.0
O45      1 a   0.64064   0.32526   0.27412 1.0
O46      1 a   0.87847   0.92506   0.27758 1.0
O47      1 a   0.75176   0.56949   0.25434 1.0
O48      1 a   0.50067   0.67351   0.25241 1.0
C1       1 a   0.86455   0.76269   0.14424 1.0
C2       1 a   0.80391   0.63769   0.14437 1.0
C3       1 a   0.03122   0.63769   0.14392 1.0
C4       1 a   0.97058   0.76269   0.14401 1.0
C5       1 a   0.86455   0.01269   0.14425 1.0
C6       1 a   0.80391   0.88769   0.14437 1.0
C7       1 a   0.03122   0.88769   0.14391 1.0
C8       1 a   0.97058   0.01269   0.14401 1.0
C9       1 a   0.86455   0.26269   0.14426 1.0
C10      1 a   0.80391   0.13769   0.14439 1.0
C11      1 a   0.03122   0.13769   0.14392 1.0
C12      1 a   0.97058   0.26269   0.14403 1.0
C13      1 a   0.86455   0.51269   0.14426 1.0
C14      1 a   0.80391   0.38769   0.14440 1.0
C15      1 a   0.03122   0.38769   0.14393 1.0
C16      1 a   0.97058   0.51269   0.14404 1.0
C17      1 a   0.18930   0.76335   0.16278 1.0
C18      1 a   0.13724   0.63769   0.14382 1.0
C19      1 a   0.36455   0.63768   0.14413 1.0
C20      1 a   0.30391   0.76268   0.14399 1.0
C21      1 a   0.19789   0.01268   0.14385 1.0
C22      1 a   0.13724   0.88769   0.14381 1.0
C23      1 a   0.36455   0.88768   0.14412 1.0
C24      1 a   0.30391   0.01268   0.14399 1.0
C25      1 a   0.19789   0.26268   0.14385 1.0
C26      1 a   0.13724   0.13769   0.14382 1.0
C27      1 a   0.36455   0.13768   0.14412 1.0
C28      1 a   0.30391   0.26268   0.14399 1.0
C29      1 a   0.19789   0.51268   0.14385 1.0
C30      1 a   0.13724   0.38769   0.14383 1.0
C31      1 a   0.36455   0.38768   0.14413 1.0
C32      1 a   0.30391   0.51268   0.14400 1.0
C33      1 a   0.53122   0.76268   0.14447 1.0
C34      1 a   0.47058   0.63768   0.14438 1.0
C35      1 a   0.69789   0.63769   0.14453 1.0
C36      1 a   0.63725   0.76268   0.14457 1.0
C37      1 a   0.53122   0.01268   0.14448 1.0
C38      1 a   0.47058   0.88768   0.14437 1.0
C39      1 a   0.69789   0.88769   0.14455 1.0
C40      1 a   0.63725   0.01268   0.14459 1.0
C41      1 a   0.53122   0.26268   0.14448 1.0
C42      1 a   0.47809   0.13760   0.16792 1.0
C43      1 a   0.69789   0.13769   0.14456 1.0
C44      1 a   0.63725   0.26268   0.14459 1.0
C45      1 a   0.53122   0.51268   0.14447 1.0
C46      1 a   0.47058   0.38768   0.14437 1.0
C47      1 a   0.69789   0.38769   0.14455 1.0
C48      1 a   0.63725   0.51268   0.14456 1.0
O49      1 a   0.47440   0.13098   0.22464 1.0
O50      1 a   0.21431   0.78052   0.21693 1.0
N        1 a   0.56910   0.68779   0.57131 1.0
O51      1 a   0.50279   0.63497   0.60378 1.0
O53      1 a   0.66838   0.76503   0.59301 1.0
C49      1 a   0.29812   0.33202   0.65031 1.0
O54      1 a   0.32952   0.39951   0.61220 1.0
O55      1 a   0.26582   0.26489   0.68819 1.0
H15      1 a   0.65950   0.75803   0.63240 1.0
