# Supplementary material for: Operando-electrified solvay process
Source: Nat Commun. 2025 Oct 14;16:9128. doi: 10.1038/s41467-025-63539-3 (PMC12521556; doi:10.1038/s41467-025-63539-3)
Supplement: Supplementary file 3 — Supplementary Data 1 [file 41467_2025_63539_MOESM3_ESM.zip › Supplementary Data 1/GaOOH rGO CO2 NO3.cif]

data_GaOOH_rGO_CO2_NO3-1

_audit_creation_date               2024-08-30
_audit_creation_method             'generated by MedeA 3.3.1'

_chemical_formula_sum              'C49H24Ga24NO55'

_symmetry_space_group_name_H-M     'P1'
_symmetry_Int_Tables_number        1

_cell_length_a                     10.80344
_cell_length_b                     9.78492
_cell_length_c                     25.00000
_cell_angle_alpha                  90.00
_cell_angle_beta                   90.00
_cell_angle_gamma                  90.00
_cell_volume                       2642.77
_cell_formula_units_Z              1

loop_
_atom_site_label
_atom_site_symmetry_multiplicity
_atom_site_Wyckoff_symbol
_atom_site_fract_x
_atom_site_fract_y
_atom_site_fract_z
_atom_site_occupancy
Ga1      1 a   0.18661   0.22632   0.50417 1.0
Ga2      1 a   0.93431   0.00872   0.50623 1.0
Ga3      1 a   0.02689   0.73751   0.46953 1.0
Ga4      1 a   0.28203   0.49452   0.46782 1.0
H1       1 a   0.05931   0.45418   0.49276 1.0
H2       1 a   0.30071   0.78679   0.48814 1.0
H3       1 a   0.21374   0.99477   0.52594 1.0
H4       1 a   0.96357   0.24285   0.52307 1.0
O1       1 a   0.27417   0.06969   0.53370 1.0
O2       1 a   0.02490   0.16964   0.53241 1.0
O3       1 a   0.13977   0.42182   0.50702 1.0
O4       1 a   0.38006   0.81984   0.50315 1.0
O5       1 a   0.08930   0.92194   0.48707 1.0
O6       1 a   0.34159   0.31079   0.48345 1.0
Ga5      1 a   0.08230   0.00567   0.41219 1.0
Ga6      1 a   0.33551   0.22867   0.40765 1.0
Ga7      1 a   0.93972   0.50885   0.37714 1.0
Ga8      1 a   0.19562   0.72049   0.37889 1.0
H5       1 a   0.95310   0.77325   0.37636 1.0
H6       1 a   0.20099   0.46236   0.37406 1.0
H7       1 a   0.07189   0.26691   0.41116 1.0
H8       1 a   0.32110   0.96622   0.41109 1.0
O7       1 a   0.91526   0.05777   0.43202 1.0
O8       1 a   0.16621   0.17414   0.43048 1.0
O9       1 a   0.94284   0.56531   0.45411 1.0
O10      1 a   0.19366   0.66706   0.45407 1.0
O11      1 a   0.02652   0.81210   0.39728 1.0
O12      1 a   0.27715   0.42235   0.39345 1.0
O13      1 a   0.99604   0.31102   0.39124 1.0
O14      1 a   0.24623   0.92206   0.39099 1.0
Ga9      1 a   0.24218   0.00214   0.31913 1.0
Ga10     1 a   0.99234   0.23974   0.31820 1.0
Ga11     1 a   0.08234   0.51505   0.28189 1.0
Ga12     1 a   0.33834   0.71808   0.27442 1.0
H9       1 a   0.10269   0.77194   0.28509 1.0
H10      1 a   0.31268   0.47654   0.27341 1.0
H11      1 a   0.20476   0.27240   0.28805 1.0
H12      1 a   0.95821   0.96115   0.29240 1.0
O15      1 a   0.07510   0.06285   0.33116 1.0
O16      1 a   0.32561   0.17111   0.32934 1.0
O17      1 a   0.10351   0.55858   0.35576 1.0
O18      1 a   0.35675   0.67369   0.35121 1.0
O19      1 a   0.17307   0.80591   0.30856 1.0
O20      1 a   0.92984   0.42541   0.30157 1.0
O21      1 a   0.12371   0.30598   0.27417 1.0
O22      1 a   0.36860   0.91738   0.28045 1.0
O23      1 a   0.24787   0.54621   0.25978 1.0
O24      1 a   0.00089   0.67081   0.25507 1.0
Ga13     1 a   0.68252   0.22275   0.50436 1.0
Ga14     1 a   0.43376   0.01002   0.50459 1.0
Ga15     1 a   0.52972   0.73593   0.47358 1.0
Ga16     1 a   0.77644   0.49499   0.46832 1.0
H13      1 a   0.55488   0.45196   0.49242 1.0
H14      1 a   0.80687   0.77785   0.49534 1.0
H15      1 a   0.71353   0.99104   0.52602 1.0
H16      1 a   0.46288   0.24255   0.52290 1.0
O25      1 a   0.77398   0.06570   0.53367 1.0
O26      1 a   0.52296   0.16838   0.53264 1.0
O27      1 a   0.63609   0.41668   0.50450 1.0
O28      1 a   0.88721   0.81097   0.50949 1.0
O29      1 a   0.58871   0.92564   0.48300 1.0
O30      1 a   0.83928   0.31055   0.48559 1.0
Ga17     1 a   0.58019   0.00929   0.40897 1.0
Ga18     1 a   0.83268   0.22567   0.41187 1.0
Ga19     1 a   0.44187   0.50733   0.37410 1.0
Ga20     1 a   0.69023   0.72371   0.37877 1.0
H17      1 a   0.45639   0.77275   0.37336 1.0
H18      1 a   0.70359   0.46211   0.37344 1.0
H19      1 a   0.56705   0.27625   0.40639 1.0
H20      1 a   0.81930   0.96263   0.40917 1.0
O31      1 a   0.41509   0.06205   0.43017 1.0
O32      1 a   0.66723   0.17272   0.43083 1.0
O33      1 a   0.44385   0.56715   0.45176 1.0
O34      1 a   0.69552   0.66760   0.45292 1.0
O35      1 a   0.52969   0.81276   0.39430 1.0
O36      1 a   0.77720   0.42205   0.39455 1.0
O37      1 a   0.49397   0.31338   0.38577 1.0
O38      1 a   0.74643   0.92202   0.38739 1.0
Ga21     1 a   0.74289   0.00707   0.31679 1.0
Ga22     1 a   0.49093   0.23128   0.30283 1.0
Ga23     1 a   0.58420   0.51913   0.27900 1.0
Ga24     1 a   0.84885   0.72263   0.28137 1.0
H21      1 a   0.60462   0.77538   0.27851 1.0
H22      1 a   0.81082   0.49559   0.26714 1.0
H23      1 a   0.71780   0.29680   0.29245 1.0
H24      1 a   0.42283   0.97874   0.25905 1.0
O39      1 a   0.58343   0.07428   0.32994 1.0
O40      1 a   0.83025   0.17194   0.33167 1.0
O41      1 a   0.60701   0.56130   0.35266 1.0
O42      1 a   0.85457   0.67714   0.35450 1.0
O43      1 a   0.68228   0.81124   0.29802 1.0
O44      1 a   0.43295   0.42060   0.29628 1.0
O45      1 a   0.64064   0.32526   0.27412 1.0
O46      1 a   0.87847   0.92506   0.27758 1.0
O47      1 a   0.75176   0.56949   0.25434 1.0
O48      1 a   0.50067   0.67351   0.25241 1.0
C1       1 a   0.86455   0.76269   0.14424 1.0
C2       1 a   0.80391   0.63769   0.14437 1.0
C3       1 a   0.03122   0.63769   0.14392 1.0
C4       1 a   0.97058   0.76269   0.14401 1.0
C5       1 a   0.86455   0.01269   0.14425 1.0
C6       1 a   0.80391   0.88769   0.14437 1.0
C7       1 a   0.03122   0.88769   0.14391 1.0
C8       1 a   0.97058   0.01269   0.14401 1.0
C9       1 a   0.86455   0.26269   0.14426 1.0
C10      1 a   0.80391   0.13769   0.14439 1.0
C11      1 a   0.03122   0.13769   0.14392 1.0
C12      1 a   0.97058   0.26269   0.14403 1.0
C13      1 a   0.86455   0.51269   0.14426 1.0
C14      1 a   0.80391   0.38769   0.14440 1.0
C15      1 a   0.03122   0.38769   0.14393 1.0
C16      1 a   0.97058   0.51269   0.14404 1.0
C17      1 a   0.18930   0.76335   0.16278 1.0
C18      1 a   0.13724   0.63769   0.14382 1.0
C19      1 a   0.36455   0.63768   0.14413 1.0
C20      1 a   0.30391   0.76268   0.14399 1.0
C21      1 a   0.19789   0.01268   0.14385 1.0
C22      1 a   0.13724   0.88769   0.14381 1.0
C23      1 a   0.36455   0.88768   0.14412 1.0
C24      1 a   0.30391   0.01268   0.14399 1.0
C25      1 a   0.19789   0.26268   0.14385 1.0
C26      1 a   0.13724   0.13769   0.14382 1.0
C27      1 a   0.36455   0.13768   0.14412 1.0
C28      1 a   0.30391   0.26268   0.14399 1.0
C29      1 a   0.19789   0.51268   0.14385 1.0
C30      1 a   0.13724   0.38769   0.14383 1.0
C31      1 a   0.36455   0.38768   0.14413 1.0
C32      1 a   0.30391   0.51268   0.14400 1.0
C33      1 a   0.53122   0.76268   0.14447 1.0
C34      1 a   0.47058   0.63768   0.14438 1.0
C35      1 a   0.69789   0.63769   0.14453 1.0
C36      1 a   0.63725   0.76268   0.14457 1.0
C37      1 a   0.53122   0.01268   0.14448 1.0
C38      1 a   0.47058   0.88768   0.14437 1.0
C39      1 a   0.69789   0.88769   0.14455 1.0
C40      1 a   0.63725   0.01268   0.14459 1.0
C41      1 a   0.53122   0.26268   0.14448 1.0
C42      1 a   0.47809   0.13760   0.16792 1.0
C43      1 a   0.69789   0.13769   0.14456 1.0
C44      1 a   0.63725   0.26268   0.14459 1.0
C45      1 a   0.53122   0.51268   0.14447 1.0
C46      1 a   0.47058   0.38768   0.14437 1.0
C47      1 a   0.69789   0.38769   0.14455 1.0
C48      1 a   0.63725   0.51268   0.14456 1.0
O49      1 a   0.47440   0.13098   0.22464 1.0
O50      1 a   0.21431   0.78052   0.21693 1.0
N        1 a   0.55626   0.73610   0.59636 1.0
O51      1 a   0.57192   0.66720   0.55253 1.0
O52      1 a   0.55450   0.86474   0.59557 1.0
O53      1 a   0.54570   0.67093   0.63907 1.0
C49      1 a   0.29812   0.33202   0.65031 1.0
O54      1 a   0.32952   0.39951   0.61220 1.0
O55      1 a   0.26582   0.26489   0.68819 1.0
