# Supplementary material for: Operando-electrified solvay process
Source: Nat Commun. 2025 Oct 14;16:9128. doi: 10.1038/s41467-025-63539-3 (PMC12521556; doi:10.1038/s41467-025-63539-3)
Supplement: Supplementary file 3 — Supplementary Data 1 [file 41467_2025_63539_MOESM3_ESM.zip › Supplementary Data 1/GaOOH rGO CO2 NO3H.cif]

data_GaOOH_rGO_CO2_NO3H

_audit_creation_date               2024-08-30
_audit_creation_method             'generated by MedeA 3.3.1'

_chemical_formula_sum              'C49H25Ga24NO55'

_symmetry_space_group_name_H-M     'P1'
_symmetry_Int_Tables_number        1

_cell_length_a                     10.80344
_cell_length_b                     9.78492
_cell_length_c                     25.00000
_cell_angle_alpha                  90.00
_cell_angle_beta                   90.00
_cell_angle_gamma                  90.00
_cell_volume                       2642.77
_cell_formula_units_Z              1

loop_
_atom_site_label
_atom_site_symmetry_multiplicity
_atom_site_Wyckoff_symbol
_atom_site_fract_x
_atom_site_fract_y
_atom_site_fract_z
_atom_site_occupancy
Ga1      1 a   0.18498   0.22620   0.50354 1.0
Ga2      1 a   0.93205   0.00940   0.50555 1.0
Ga3      1 a   0.02537   0.73802   0.46921 1.0
Ga4      1 a   0.28032   0.49476   0.46718 1.0
H1       1 a   0.05763   0.45486   0.49228 1.0
H2       1 a   0.30077   0.78301   0.48770 1.0
H3       1 a   0.21196   0.99424   0.52408 1.0
H4       1 a   0.96154   0.24337   0.52249 1.0
O1       1 a   0.27298   0.06817   0.53312 1.0
O2       1 a   0.02272   0.17023   0.53250 1.0
O3       1 a   0.13780   0.42221   0.50688 1.0
O4       1 a   0.38055   0.81738   0.50224 1.0
O5       1 a   0.08731   0.92241   0.48721 1.0
O6       1 a   0.33989   0.31146   0.48377 1.0
Ga5      1 a   0.08053   0.00605   0.41130 1.0
Ga6      1 a   0.33370   0.22884   0.40670 1.0
Ga7      1 a   0.93817   0.50871   0.37640 1.0
Ga8      1 a   0.19407   0.72084   0.37836 1.0
H5       1 a   0.95145   0.77315   0.37626 1.0
H6       1 a   0.19837   0.46364   0.37413 1.0
H7       1 a   0.06968   0.26835   0.41142 1.0
H8       1 a   0.31913   0.96576   0.41113 1.0
O7       1 a   0.91391   0.05888   0.43184 1.0
O8       1 a   0.16535   0.17383   0.43040 1.0
O9       1 a   0.94101   0.56636   0.45411 1.0
O10      1 a   0.19274   0.66770   0.45414 1.0
O11      1 a   0.02489   0.81265   0.39726 1.0
O12      1 a   0.27538   0.42231   0.39335 1.0
O13      1 a   0.99428   0.31167   0.39157 1.0
O14      1 a   0.24481   0.92196   0.39125 1.0
Ga9      1 a   0.24218   0.00214   0.31913 1.0
Ga10     1 a   0.99234   0.23974   0.31820 1.0
Ga11     1 a   0.08234   0.51505   0.28189 1.0
Ga12     1 a   0.33834   0.71808   0.27442 1.0
H9       1 a   0.10269   0.77194   0.28509 1.0
H10      1 a   0.31268   0.47654   0.27341 1.0
H11      1 a   0.20476   0.27240   0.28805 1.0
H12      1 a   0.95821   0.96115   0.29240 1.0
O15      1 a   0.07510   0.06285   0.33116 1.0
O16      1 a   0.32561   0.17111   0.32934 1.0
O17      1 a   0.10309   0.55812   0.35635 1.0
O18      1 a   0.35643   0.67378   0.35168 1.0
O19      1 a   0.17307   0.80591   0.30856 1.0
O20      1 a   0.92984   0.42541   0.30157 1.0
O21      1 a   0.12371   0.30598   0.27417 1.0
O22      1 a   0.36860   0.91738   0.28045 1.0
O23      1 a   0.24787   0.54621   0.25978 1.0
O24      1 a   0.00089   0.67081   0.25507 1.0
Ga13     1 a   0.68077   0.22625   0.50403 1.0
Ga14     1 a   0.43328   0.01094   0.50345 1.0
Ga15     1 a   0.52479   0.74043   0.46683 1.0
Ga16     1 a   0.77518   0.49690   0.46804 1.0
H13      1 a   0.55442   0.45735   0.49128 1.0
H14      1 a   0.80508   0.77900   0.49402 1.0
H15      1 a   0.70884   0.99294   0.51966 1.0
H16      1 a   0.45976   0.24417   0.52086 1.0
O25      1 a   0.76961   0.06424   0.53247 1.0
O26      1 a   0.52071   0.17141   0.53211 1.0
O27      1 a   0.63407   0.42300   0.50599 1.0
O28      1 a   0.88465   0.81129   0.50939 1.0
O29      1 a   0.58727   0.92551   0.48266 1.0
O30      1 a   0.83703   0.31233   0.48606 1.0
Ga17     1 a   0.57878   0.01229   0.40731 1.0
Ga18     1 a   0.83091   0.22681   0.41130 1.0
Ga19     1 a   0.44009   0.50579   0.37274 1.0
Ga20     1 a   0.68957   0.72473   0.37727 1.0
H17      1 a   0.45327   0.77070   0.37112 1.0
H18      1 a   0.70124   0.46400   0.37354 1.0
H19      1 a   0.56572   0.27763   0.40672 1.0
H20      1 a   0.81763   0.96266   0.40927 1.0
O31      1 a   0.41441   0.06321   0.42981 1.0
O32      1 a   0.66568   0.17457   0.43087 1.0
O33      1 a   0.44315   0.56698   0.45174 1.0
O34      1 a   0.69227   0.67025   0.45276 1.0
O35      1 a   0.52683   0.81378   0.39221 1.0
O36      1 a   0.77532   0.42302   0.39473 1.0
O37      1 a   0.49240   0.31401   0.38613 1.0
O38      1 a   0.74477   0.92242   0.38760 1.0
Ga21     1 a   0.74289   0.00707   0.31679 1.0
Ga22     1 a   0.49093   0.23128   0.30283 1.0
Ga23     1 a   0.58420   0.51913   0.27900 1.0
Ga24     1 a   0.84885   0.72263   0.28137 1.0
H21      1 a   0.60462   0.77538   0.27851 1.0
H22      1 a   0.81082   0.49559   0.26714 1.0
H23      1 a   0.71780   0.29680   0.29245 1.0
H24      1 a   0.42283   0.97874   0.25905 1.0
O39      1 a   0.58343   0.07428   0.32994 1.0
O40      1 a   0.83025   0.17194   0.33167 1.0
O41      1 a   0.60653   0.56103   0.35304 1.0
O42      1 a   0.85404   0.67770   0.35481 1.0
O43      1 a   0.68228   0.81124   0.29802 1.0
O44      1 a   0.43295   0.42060   0.29628 1.0
O45      1 a   0.64064   0.32526   0.27412 1.0
O46      1 a   0.87847   0.92506   0.27758 1.0
O47      1 a   0.75176   0.56949   0.25434 1.0
O48      1 a   0.50067   0.67351   0.25241 1.0
C1       1 a   0.86455   0.76269   0.14424 1.0
C2       1 a   0.80391   0.63769   0.14437 1.0
C3       1 a   0.03122   0.63769   0.14392 1.0
C4       1 a   0.97058   0.76269   0.14401 1.0
C5       1 a   0.86455   0.01269   0.14425 1.0
C6       1 a   0.80391   0.88769   0.14437 1.0
C7       1 a   0.03122   0.88769   0.14391 1.0
C8       1 a   0.97058   0.01269   0.14401 1.0
C9       1 a   0.86455   0.26269   0.14426 1.0
C10      1 a   0.80391   0.13769   0.14439 1.0
C11      1 a   0.03122   0.13769   0.14392 1.0
C12      1 a   0.97058   0.26269   0.14403 1.0
C13      1 a   0.86455   0.51269   0.14426 1.0
C14      1 a   0.80391   0.38769   0.14440 1.0
C15      1 a   0.03122   0.38769   0.14393 1.0
C16      1 a   0.97058   0.51269   0.14404 1.0
C17      1 a   0.18930   0.76335   0.16278 1.0
C18      1 a   0.13724   0.63769   0.14382 1.0
C19      1 a   0.36455   0.63768   0.14413 1.0
C20      1 a   0.30391   0.76268   0.14399 1.0
C21      1 a   0.19789   0.01268   0.14385 1.0
C22      1 a   0.13724   0.88769   0.14381 1.0
C23      1 a   0.36455   0.88768   0.14412 1.0
C24      1 a   0.30391   0.01268   0.14399 1.0
C25      1 a   0.19789   0.26268   0.14385 1.0
C26      1 a   0.13724   0.13769   0.14382 1.0
C27      1 a   0.36455   0.13768   0.14412 1.0
C28      1 a   0.30391   0.26268   0.14399 1.0
C29      1 a   0.19789   0.51268   0.14385 1.0
C30      1 a   0.13724   0.38769   0.14383 1.0
C31      1 a   0.36455   0.38768   0.14413 1.0
C32      1 a   0.30391   0.51268   0.14400 1.0
C33      1 a   0.53122   0.76268   0.14447 1.0
C34      1 a   0.47058   0.63768   0.14438 1.0
C35      1 a   0.69789   0.63769   0.14453 1.0
C36      1 a   0.63725   0.76268   0.14457 1.0
C37      1 a   0.53122   0.01268   0.14448 1.0
C38      1 a   0.47058   0.88768   0.14437 1.0
C39      1 a   0.69789   0.88769   0.14455 1.0
C40      1 a   0.63725   0.01268   0.14459 1.0
C41      1 a   0.53122   0.26268   0.14448 1.0
C42      1 a   0.47809   0.13760   0.16792 1.0
C43      1 a   0.69789   0.13769   0.14456 1.0
C44      1 a   0.63725   0.26268   0.14459 1.0
C45      1 a   0.53122   0.51268   0.14447 1.0
C46      1 a   0.47058   0.38768   0.14437 1.0
C47      1 a   0.69789   0.38769   0.14455 1.0
C48      1 a   0.63725   0.51268   0.14456 1.0
O49      1 a   0.47440   0.13098   0.22464 1.0
O50      1 a   0.21431   0.78052   0.21693 1.0
N        1 a   0.56958   0.77848   0.60121 1.0
O51      1 a   0.58526   0.69340   0.56607 1.0
O52      1 a   0.62122   0.73752   0.65162 1.0
O53      1 a   0.51846   0.89049   0.60053 1.0
C49      1 a   0.29812   0.33202   0.65031 1.0
O54      1 a   0.32952   0.39951   0.61220 1.0
O55      1 a   0.26582   0.26489   0.68819 1.0
H4       1 a   0.60245   0.81717   0.67429 1.0
