# Supplementary material for: Operando-electrified solvay process
Source: Nat Commun. 2025 Oct 14;16:9128. doi: 10.1038/s41467-025-63539-3 (PMC12521556; doi:10.1038/s41467-025-63539-3)
Supplement: Supplementary file 3 — Supplementary Data 1 [file 41467_2025_63539_MOESM3_ESM.zip › Supplementary Data 1/GaOOH rGO CO2.cif]

data_GaOOH_rGO_CO2

_audit_creation_date               2024-08-30
_audit_creation_method             'generated by MedeA 3.3.1'

_chemical_formula_sum              'C49H24Ga24O52'

_symmetry_space_group_name_H-M     'P1'
_symmetry_Int_Tables_number        1

_cell_length_a                     10.80344
_cell_length_b                     9.78492
_cell_length_c                     25.00000
_cell_angle_alpha                  90.00
_cell_angle_beta                   90.00
_cell_angle_gamma                  90.00
_cell_volume                       2642.77
_cell_formula_units_Z              1

loop_
_atom_site_label
_atom_site_symmetry_multiplicity
_atom_site_Wyckoff_symbol
_atom_site_fract_x
_atom_site_fract_y
_atom_site_fract_z
_atom_site_occupancy
Ga1      1 a   0.18617   0.22586   0.50357 1.0
Ga2      1 a   0.93364   0.00944   0.50594 1.0
Ga3      1 a   0.02638   0.73789   0.46945 1.0
Ga4      1 a   0.28033   0.49440   0.46721 1.0
H1       1 a   0.05766   0.45356   0.49207 1.0
H2       1 a   0.30520   0.78023   0.49348 1.0
H3       1 a   0.21287   0.99342   0.52366 1.0
H4       1 a   0.96365   0.24344   0.52316 1.0
O1       1 a   0.27428   0.06714   0.53264 1.0
O2       1 a   0.02455   0.16983   0.53254 1.0
O3       1 a   0.13805   0.42122   0.50648 1.0
O4       1 a   0.38610   0.81393   0.50687 1.0
O5       1 a   0.08861   0.92258   0.48707 1.0
O6       1 a   0.34076   0.31117   0.48362 1.0
Ga5      1 a   0.08079   0.00601   0.41139 1.0
Ga6      1 a   0.33405   0.22839   0.40687 1.0
Ga7      1 a   0.93830   0.50868   0.37653 1.0
Ga8      1 a   0.19440   0.72088   0.37859 1.0
H5       1 a   0.95189   0.77311   0.37648 1.0
H6       1 a   0.19859   0.46351   0.37414 1.0
H7       1 a   0.06982   0.26818   0.41144 1.0
H8       1 a   0.31925   0.96533   0.41122 1.0
O7       1 a   0.91413   0.05851   0.43201 1.0
O8       1 a   0.16588   0.17362   0.43033 1.0
O9       1 a   0.94106   0.56649   0.45410 1.0
O10      1 a   0.19360   0.66777   0.45452 1.0
O11      1 a   0.02533   0.81242   0.39740 1.0
O12      1 a   0.27566   0.42221   0.39328 1.0
O13      1 a   0.99437   0.31147   0.39158 1.0
O14      1 a   0.24517   0.92185   0.39121 1.0
Ga9      1 a   0.24218   0.00214   0.31913 1.0
Ga10     1 a   0.99234   0.23974   0.31820 1.0
Ga11     1 a   0.08234   0.51505   0.28189 1.0
Ga12     1 a   0.33834   0.71808   0.27442 1.0
H9       1 a   0.10269   0.77194   0.28509 1.0
H10      1 a   0.31268   0.47654   0.27341 1.0
H11      1 a   0.20476   0.27240   0.28805 1.0
H12      1 a   0.95821   0.96115   0.29240 1.0
O15      1 a   0.07510   0.06285   0.33116 1.0
O16      1 a   0.32561   0.17111   0.32934 1.0
O17      1 a   0.10325   0.55814   0.35641 1.0
O18      1 a   0.35682   0.67408   0.35172 1.0
O19      1 a   0.17307   0.80591   0.30856 1.0
O20      1 a   0.92984   0.42541   0.30157 1.0
O21      1 a   0.12371   0.30598   0.27417 1.0
O22      1 a   0.36860   0.91738   0.28045 1.0
O23      1 a   0.24787   0.54621   0.25978 1.0
O24      1 a   0.00089   0.67081   0.25507 1.0
Ga13     1 a   0.68237   0.22573   0.50472 1.0
Ga14     1 a   0.43465   0.01054   0.50384 1.0
Ga15     1 a   0.52477   0.74012   0.46640 1.0
Ga16     1 a   0.77569   0.49649   0.46836 1.0
H13      1 a   0.55532   0.45633   0.49285 1.0
H14      1 a   0.80615   0.77997   0.49507 1.0
H15      1 a   0.71169   0.99243   0.52238 1.0
H16      1 a   0.46145   0.24325   0.52222 1.0
O25      1 a   0.77208   0.06555   0.53310 1.0
O26      1 a   0.52230   0.17002   0.53274 1.0
O27      1 a   0.63531   0.42358   0.50764 1.0
O28      1 a   0.88646   0.81186   0.50962 1.0
O29      1 a   0.58787   0.92392   0.48357 1.0
O30      1 a   0.83758   0.31237   0.48602 1.0
Ga17     1 a   0.57936   0.01243   0.40751 1.0
Ga18     1 a   0.83121   0.22655   0.41152 1.0
Ga19     1 a   0.44007   0.50550   0.37273 1.0
Ga20     1 a   0.68975   0.72455   0.37743 1.0
H17      1 a   0.45270   0.77005   0.37122 1.0
H18      1 a   0.70123   0.46375   0.37373 1.0
H19      1 a   0.56587   0.27715   0.40685 1.0
H20      1 a   0.81758   0.96266   0.40953 1.0
O31      1 a   0.41508   0.06204   0.43017 1.0
O32      1 a   0.66584   0.17440   0.43135 1.0
O33      1 a   0.44305   0.56722   0.45164 1.0
O34      1 a   0.69195   0.66973   0.45342 1.0
O35      1 a   0.52649   0.81371   0.39248 1.0
O36      1 a   0.77516   0.42292   0.39496 1.0
O37      1 a   0.49269   0.31345   0.38609 1.0
O38      1 a   0.74457   0.92242   0.38781 1.0
Ga21     1 a   0.74289   0.00707   0.31679 1.0
Ga22     1 a   0.49093   0.23128   0.30283 1.0
Ga23     1 a   0.58420   0.51913   0.27900 1.0
Ga24     1 a   0.84885   0.72263   0.28137 1.0
H21      1 a   0.60462   0.77538   0.27851 1.0
H22      1 a   0.81082   0.49559   0.26714 1.0
H23      1 a   0.71780   0.29680   0.29245 1.0
H24      1 a   0.42283   0.97874   0.25905 1.0
O39      1 a   0.58343   0.07428   0.32994 1.0
O40      1 a   0.83025   0.17194   0.33167 1.0
O41      1 a   0.60645   0.56113   0.35311 1.0
O42      1 a   0.85392   0.67775   0.35491 1.0
O43      1 a   0.68228   0.81124   0.29802 1.0
O44      1 a   0.43295   0.42060   0.29628 1.0
O45      1 a   0.64064   0.32526   0.27412 1.0
O46      1 a   0.87847   0.92506   0.27758 1.0
O47      1 a   0.75176   0.56949   0.25434 1.0
O48      1 a   0.50067   0.67351   0.25241 1.0
C1       1 a   0.86455   0.76269   0.14424 1.0
C2       1 a   0.80391   0.63769   0.14437 1.0
C3       1 a   0.03122   0.63769   0.14392 1.0
C4       1 a   0.97058   0.76269   0.14401 1.0
C5       1 a   0.86455   0.01269   0.14425 1.0
C6       1 a   0.80391   0.88769   0.14437 1.0
C7       1 a   0.03122   0.88769   0.14391 1.0
C8       1 a   0.97058   0.01269   0.14401 1.0
C9       1 a   0.86455   0.26269   0.14426 1.0
C10      1 a   0.80391   0.13769   0.14439 1.0
C11      1 a   0.03122   0.13769   0.14392 1.0
C12      1 a   0.97058   0.26269   0.14403 1.0
C13      1 a   0.86455   0.51269   0.14426 1.0
C14      1 a   0.80391   0.38769   0.14440 1.0
C15      1 a   0.03122   0.38769   0.14393 1.0
C16      1 a   0.97058   0.51269   0.14404 1.0
C17      1 a   0.18930   0.76335   0.16278 1.0
C18      1 a   0.13724   0.63769   0.14382 1.0
C19      1 a   0.36455   0.63768   0.14413 1.0
C20      1 a   0.30391   0.76268   0.14399 1.0
C21      1 a   0.19789   0.01268   0.14385 1.0
C22      1 a   0.13724   0.88769   0.14381 1.0
C23      1 a   0.36455   0.88768   0.14412 1.0
C24      1 a   0.30391   0.01268   0.14399 1.0
C25      1 a   0.19789   0.26268   0.14385 1.0
C26      1 a   0.13724   0.13769   0.14382 1.0
C27      1 a   0.36455   0.13768   0.14412 1.0
C28      1 a   0.30391   0.26268   0.14399 1.0
C29      1 a   0.19789   0.51268   0.14385 1.0
C30      1 a   0.13724   0.38769   0.14383 1.0
C31      1 a   0.36455   0.38768   0.14413 1.0
C32      1 a   0.30391   0.51268   0.14400 1.0
C33      1 a   0.53122   0.76268   0.14447 1.0
C34      1 a   0.47058   0.63768   0.14438 1.0
C35      1 a   0.69789   0.63769   0.14453 1.0
C36      1 a   0.63725   0.76268   0.14457 1.0
C37      1 a   0.53122   0.01268   0.14448 1.0
C38      1 a   0.47058   0.88768   0.14437 1.0
C39      1 a   0.69789   0.88769   0.14455 1.0
C40      1 a   0.63725   0.01268   0.14459 1.0
C41      1 a   0.53122   0.26268   0.14448 1.0
C42      1 a   0.47809   0.13760   0.16792 1.0
C43      1 a   0.69789   0.13769   0.14456 1.0
C44      1 a   0.63725   0.26268   0.14459 1.0
C45      1 a   0.53122   0.51268   0.14447 1.0
C46      1 a   0.47058   0.38768   0.14437 1.0
C47      1 a   0.69789   0.38769   0.14455 1.0
C48      1 a   0.63725   0.51268   0.14456 1.0
O49      1 a   0.47440   0.13098   0.22464 1.0
O50      1 a   0.21431   0.78052   0.21693 1.0
C49      1 a   0.29812   0.33202   0.65031 1.0
O54      1 a   0.32952   0.39951   0.61220 1.0
O55      1 a   0.26582   0.26489   0.68819 1.0
