# Supplementary material for: Operando-electrified solvay process
Source: Nat Commun. 2025 Oct 14;16:9128. doi: 10.1038/s41467-025-63539-3 (PMC12521556; doi:10.1038/s41467-025-63539-3)
Supplement: Supplementary file 3 — Supplementary Data 1 [file 41467_2025_63539_MOESM3_ESM.zip › Supplementary Data 1/GaOOH rGO NH.cif]

data_GaOOH_rGO_NH

_audit_creation_date               2024-08-30
_audit_creation_method             'generated by MedeA 3.3.1'

_chemical_formula_sum              'C48H25Ga24NO50'

_symmetry_space_group_name_H-M     'P1'
_symmetry_Int_Tables_number        1

_cell_length_a                     10.80344
_cell_length_b                     9.78492
_cell_length_c                     25.00000
_cell_angle_alpha                  90.00
_cell_angle_beta                   90.00
_cell_angle_gamma                  90.00
_cell_volume                       2642.77
_cell_formula_units_Z              1

loop_
_atom_site_label
_atom_site_symmetry_multiplicity
_atom_site_Wyckoff_symbol
_atom_site_fract_x
_atom_site_fract_y
_atom_site_fract_z
_atom_site_occupancy
Ga1      1 a   0.18313   0.22641   0.50392 1.0
Ga2      1 a   0.92643   0.00862   0.50693 1.0
Ga3      1 a   0.02641   0.73713   0.46929 1.0
Ga4      1 a   0.27919   0.49351   0.46705 1.0
H1       1 a   0.05799   0.45604   0.49176 1.0
H2       1 a   0.30093   0.79110   0.48602 1.0
H3       1 a   0.20741   0.99428   0.52403 1.0
H4       1 a   0.96270   0.24330   0.52273 1.0
O1       1 a   0.26944   0.06763   0.53288 1.0
O2       1 a   0.02422   0.17050   0.53184 1.0
O3       1 a   0.13801   0.42300   0.50656 1.0
O4       1 a   0.38203   0.82527   0.49886 1.0
O5       1 a   0.08494   0.92315   0.48707 1.0
O6       1 a   0.33928   0.30972   0.48378 1.0
Ga5      1 a   0.08000   0.00543   0.41243 1.0
Ga6      1 a   0.33413   0.22866   0.40737 1.0
Ga7      1 a   0.93931   0.50851   0.37637 1.0
Ga8      1 a   0.19517   0.72016   0.37858 1.0
H5       1 a   0.95249   0.77294   0.37617 1.0
H6       1 a   0.19879   0.46216   0.37369 1.0
H7       1 a   0.07074   0.26762   0.41083 1.0
H8       1 a   0.31936   0.96257   0.41118 1.0
O7       1 a   0.91288   0.05645   0.43120 1.0
O8       1 a   0.16635   0.17296   0.43015 1.0
O9       1 a   0.94455   0.56290   0.45298 1.0
O10      1 a   0.19345   0.66793   0.45401 1.0
O11      1 a   0.02609   0.81168   0.39706 1.0
O12      1 a   0.27525   0.42123   0.39302 1.0
O13      1 a   0.99544   0.31076   0.39090 1.0
O14      1 a   0.24532   0.92168   0.39110 1.0
Ga9      1 a   0.24218   0.00214   0.31913 1.0
Ga10     1 a   0.99234   0.23974   0.31820 1.0
Ga11     1 a   0.08234   0.51505   0.28189 1.0
Ga12     1 a   0.33834   0.71808   0.27442 1.0
H9       1 a   0.10269   0.77194   0.28509 1.0
H10      1 a   0.31268   0.47654   0.27341 1.0
H11      1 a   0.20476   0.27240   0.28805 1.0
H12      1 a   0.95821   0.96115   0.29240 1.0
O15      1 a   0.07510   0.06285   0.33116 1.0
O16      1 a   0.32561   0.17111   0.32934 1.0
O17      1 a   0.10368   0.55823   0.35572 1.0
O18      1 a   0.35707   0.67456   0.35167 1.0
O19      1 a   0.17307   0.80591   0.30856 1.0
O20      1 a   0.92984   0.42541   0.30157 1.0
O21      1 a   0.12371   0.30598   0.27417 1.0
O22      1 a   0.36860   0.91738   0.28045 1.0
O23      1 a   0.24787   0.54621   0.25978 1.0
O24      1 a   0.00089   0.67081   0.25507 1.0
Ga13     1 a   0.68850   0.21202   0.50613 1.0
Ga14     1 a   0.42748   0.01408   0.50406 1.0
Ga15     1 a   0.52872   0.72010   0.47467 1.0
Ga16     1 a   0.77895   0.49112   0.46682 1.0
H13      1 a   0.55744   0.44295   0.49353 1.0
H14      1 a   0.80877   0.77003   0.49396 1.0
H15      1 a   0.66652   0.96006   0.51000 1.0
H16      1 a   0.46210   0.24179   0.52196 1.0
O25      1 a   0.77077   0.05873   0.53268 1.0
O26      1 a   0.52046   0.16630   0.53219 1.0
O27      1 a   0.63919   0.41538   0.50771 1.0
O28      1 a   0.88695   0.80414   0.50969 1.0
O29      1 a   0.59181   0.92415   0.48852 1.0
O30      1 a   0.83993   0.31002   0.48387 1.0
Ga17     1 a   0.57860   0.01252   0.40512 1.0
Ga18     1 a   0.83126   0.22451   0.41104 1.0
Ga19     1 a   0.43986   0.50691   0.37320 1.0
Ga20     1 a   0.68990   0.72354   0.37859 1.0
H17      1 a   0.45786   0.77550   0.37676 1.0
H18      1 a   0.70159   0.46248   0.37285 1.0
H19      1 a   0.56527   0.27700   0.40723 1.0
H20      1 a   0.81910   0.96500   0.40928 1.0
O31      1 a   0.41814   0.06145   0.43018 1.0
O32      1 a   0.66506   0.17102   0.43122 1.0
O33      1 a   0.44122   0.56224   0.45098 1.0
O34      1 a   0.69850   0.66199   0.45121 1.0
O35      1 a   0.53110   0.81390   0.39794 1.0
O36      1 a   0.77549   0.42018   0.39329 1.0
O37      1 a   0.49292   0.31303   0.38594 1.0
O38      1 a   0.74466   0.92267   0.38779 1.0
Ga21     1 a   0.74289   0.00707   0.31679 1.0
Ga22     1 a   0.49093   0.23128   0.30283 1.0
Ga23     1 a   0.58420   0.51913   0.27900 1.0
Ga24     1 a   0.84885   0.72263   0.28137 1.0
H21      1 a   0.60462   0.77538   0.27851 1.0
H22      1 a   0.81082   0.49559   0.26714 1.0
H23      1 a   0.71780   0.29680   0.29245 1.0
H24      1 a   0.42283   0.97874   0.25905 1.0
O39      1 a   0.58343   0.07428   0.32994 1.0
O40      1 a   0.83025   0.17194   0.33167 1.0
O41      1 a   0.60570   0.56200   0.35265 1.0
O42      1 a   0.85417   0.67728   0.35437 1.0
O43      1 a   0.68228   0.81124   0.29802 1.0
O44      1 a   0.43295   0.42060   0.29628 1.0
O45      1 a   0.64064   0.32526   0.27412 1.0
O46      1 a   0.87847   0.92506   0.27758 1.0
O47      1 a   0.75176   0.56949   0.25434 1.0
O48      1 a   0.50067   0.67351   0.25241 1.0
C1       1 a   0.86455   0.76269   0.14424 1.0
C2       1 a   0.80391   0.63769   0.14437 1.0
C3       1 a   0.03122   0.63769   0.14392 1.0
C4       1 a   0.97058   0.76269   0.14401 1.0
C5       1 a   0.86455   0.01269   0.14425 1.0
C6       1 a   0.80391   0.88769   0.14437 1.0
C7       1 a   0.03122   0.88769   0.14391 1.0
C8       1 a   0.97058   0.01269   0.14401 1.0
C9       1 a   0.86455   0.26269   0.14426 1.0
C10      1 a   0.80391   0.13769   0.14439 1.0
C11      1 a   0.03122   0.13769   0.14392 1.0
C12      1 a   0.97058   0.26269   0.14403 1.0
C13      1 a   0.86455   0.51269   0.14426 1.0
C14      1 a   0.80391   0.38769   0.14440 1.0
C15      1 a   0.03122   0.38769   0.14393 1.0
C16      1 a   0.97058   0.51269   0.14404 1.0
C17      1 a   0.18930   0.76335   0.16278 1.0
C18      1 a   0.13724   0.63769   0.14382 1.0
C19      1 a   0.36455   0.63768   0.14413 1.0
C20      1 a   0.30391   0.76268   0.14399 1.0
C21      1 a   0.19789   0.01268   0.14385 1.0
C22      1 a   0.13724   0.88769   0.14381 1.0
C23      1 a   0.36455   0.88768   0.14412 1.0
C24      1 a   0.30391   0.01268   0.14399 1.0
C25      1 a   0.19789   0.26268   0.14385 1.0
C26      1 a   0.13724   0.13769   0.14382 1.0
C27      1 a   0.36455   0.13768   0.14412 1.0
C28      1 a   0.30391   0.26268   0.14399 1.0
C29      1 a   0.19789   0.51268   0.14385 1.0
C30      1 a   0.13724   0.38769   0.14383 1.0
C31      1 a   0.36455   0.38768   0.14413 1.0
C32      1 a   0.30391   0.51268   0.14400 1.0
C33      1 a   0.53122   0.76268   0.14447 1.0
C34      1 a   0.47058   0.63768   0.14438 1.0
C35      1 a   0.69789   0.63769   0.14453 1.0
C36      1 a   0.63725   0.76268   0.14457 1.0
C37      1 a   0.53122   0.01268   0.14448 1.0
C38      1 a   0.47058   0.88768   0.14437 1.0
C39      1 a   0.69789   0.88769   0.14455 1.0
C40      1 a   0.63725   0.01268   0.14459 1.0
C41      1 a   0.53122   0.26268   0.14448 1.0
C42      1 a   0.47809   0.13760   0.16792 1.0
C43      1 a   0.69789   0.13769   0.14456 1.0
C44      1 a   0.63725   0.26268   0.14459 1.0
C45      1 a   0.53122   0.51268   0.14447 1.0
C46      1 a   0.47058   0.38768   0.14437 1.0
C47      1 a   0.69789   0.38769   0.14455 1.0
C48      1 a   0.63725   0.51268   0.14456 1.0
O49      1 a   0.47440   0.13098   0.22464 1.0
O50      1 a   0.21431   0.78052   0.21693 1.0
N        1 a   0.55243   0.61391   0.54464 1.0
H3       1 a   0.63778   0.63377   0.56254 1.0
