# Supplementary material for: Operando-electrified solvay process
Source: Nat Commun. 2025 Oct 14;16:9128. doi: 10.1038/s41467-025-63539-3 (PMC12521556; doi:10.1038/s41467-025-63539-3)
Supplement: Supplementary file 3 — Supplementary Data 1 [file 41467_2025_63539_MOESM3_ESM.zip › Supplementary Data 1/GaOOH rGO NH2.cif]

data_GaOOH_rGO_NH2_no_fre

_audit_creation_date               2024-08-30
_audit_creation_method             'generated by MedeA 3.3.1'

_chemical_formula_sum              'C48H26Ga24NO50'

_symmetry_space_group_name_H-M     'P1'
_symmetry_Int_Tables_number        1

_cell_length_a                     10.80344
_cell_length_b                     9.78492
_cell_length_c                     25.00000
_cell_angle_alpha                  90.00
_cell_angle_beta                   90.00
_cell_angle_gamma                  90.00
_cell_volume                       2642.77
_cell_formula_units_Z              1

loop_
_atom_site_label
_atom_site_symmetry_multiplicity
_atom_site_Wyckoff_symbol
_atom_site_fract_x
_atom_site_fract_y
_atom_site_fract_z
_atom_site_occupancy
Ga1      1 a   0.18351   0.22621   0.50375 1.0
Ga2      1 a   0.92575   0.00879   0.50700 1.0
Ga3      1 a   0.02643   0.73765   0.46940 1.0
Ga4      1 a   0.27959   0.49353   0.46660 1.0
H1       1 a   0.05850   0.45680   0.49168 1.0
H2       1 a   0.30239   0.78918   0.48628 1.0
H3       1 a   0.20769   0.99409   0.52368 1.0
H4       1 a   0.96335   0.24379   0.52296 1.0
O1       1 a   0.26996   0.06708   0.53285 1.0
O2       1 a   0.02483   0.17105   0.53210 1.0
O3       1 a   0.13846   0.42367   0.50652 1.0
O4       1 a   0.38226   0.82258   0.50090 1.0
O5       1 a   0.08471   0.92355   0.48737 1.0
O6       1 a   0.33950   0.30976   0.48393 1.0
Ga5      1 a   0.07990   0.00556   0.41245 1.0
Ga6      1 a   0.33431   0.22824   0.40717 1.0
Ga7      1 a   0.93893   0.50859   0.37658 1.0
Ga8      1 a   0.19516   0.72028   0.37852 1.0
H5       1 a   0.95234   0.77298   0.37630 1.0
H6       1 a   0.19867   0.46181   0.37360 1.0
H7       1 a   0.07040   0.26767   0.41095 1.0
H8       1 a   0.31944   0.96305   0.41102 1.0
O7       1 a   0.91306   0.05711   0.43137 1.0
O8       1 a   0.16640   0.17300   0.43015 1.0
O9       1 a   0.94401   0.56345   0.45334 1.0
O10      1 a   0.19391   0.66850   0.45407 1.0
O11      1 a   0.02598   0.81183   0.39716 1.0
O12      1 a   0.27525   0.42093   0.39294 1.0
O13      1 a   0.99508   0.31083   0.39110 1.0
O14      1 a   0.24506   0.92170   0.39111 1.0
Ga9      1 a   0.24218   0.00214   0.31913 1.0
Ga10     1 a   0.99234   0.23974   0.31820 1.0
Ga11     1 a   0.08234   0.51505   0.28189 1.0
Ga12     1 a   0.33834   0.71808   0.27442 1.0
H9       1 a   0.10269   0.77194   0.28509 1.0
H10      1 a   0.31268   0.47654   0.27341 1.0
H11      1 a   0.20476   0.27240   0.28805 1.0
H12      1 a   0.95821   0.96115   0.29240 1.0
O15      1 a   0.07510   0.06285   0.33116 1.0
O16      1 a   0.32561   0.17111   0.32934 1.0
O17      1 a   0.10349   0.55812   0.35587 1.0
O18      1 a   0.35694   0.67431   0.35157 1.0
O19      1 a   0.17307   0.80591   0.30856 1.0
O20      1 a   0.92984   0.42541   0.30157 1.0
O21      1 a   0.12371   0.30598   0.27417 1.0
O22      1 a   0.36860   0.91738   0.28045 1.0
O23      1 a   0.24787   0.54621   0.25978 1.0
O24      1 a   0.00089   0.67081   0.25507 1.0
Ga13     1 a   0.68892   0.21227   0.50649 1.0
Ga14     1 a   0.42840   0.01329   0.50375 1.0
Ga15     1 a   0.53119   0.72179   0.47715 1.0
Ga16     1 a   0.77833   0.49266   0.46775 1.0
H13      1 a   0.55865   0.44641   0.49377 1.0
H14      1 a   0.80877   0.77004   0.49346 1.0
H15      1 a   0.66571   0.96048   0.50824 1.0
H16      1 a   0.46267   0.24187   0.52178 1.0
O25      1 a   0.77081   0.05893   0.53275 1.0
O26      1 a   0.52074   0.16668   0.53255 1.0
O27      1 a   0.63925   0.41656   0.50871 1.0
O28      1 a   0.88661   0.80388   0.50980 1.0
O29      1 a   0.59102   0.92445   0.48691 1.0
O30      1 a   0.83964   0.31092   0.48455 1.0
Ga17     1 a   0.57911   0.01209   0.40572 1.0
Ga18     1 a   0.83083   0.22514   0.41129 1.0
Ga19     1 a   0.44027   0.50707   0.37325 1.0
Ga20     1 a   0.68947   0.72403   0.37889 1.0
H17      1 a   0.45787   0.77521   0.37610 1.0
H18      1 a   0.70163   0.46290   0.37331 1.0
H19      1 a   0.56546   0.27657   0.40725 1.0
H20      1 a   0.81938   0.96522   0.40927 1.0
O31      1 a   0.41745   0.06131   0.43011 1.0
O32      1 a   0.66532   0.17190   0.43147 1.0
O33      1 a   0.44188   0.56260   0.45105 1.0
O34      1 a   0.69705   0.66482   0.45261 1.0
O35      1 a   0.53061   0.81382   0.39743 1.0
O36      1 a   0.77539   0.42127   0.39413 1.0
O37      1 a   0.49295   0.31287   0.38597 1.0
O38      1 a   0.74510   0.92277   0.38781 1.0
Ga21     1 a   0.74289   0.00707   0.31679 1.0
Ga22     1 a   0.49093   0.23128   0.30283 1.0
Ga23     1 a   0.58420   0.51913   0.27900 1.0
Ga24     1 a   0.84885   0.72263   0.28137 1.0
H21      1 a   0.60462   0.77538   0.27851 1.0
H22      1 a   0.81082   0.49559   0.26714 1.0
H23      1 a   0.71780   0.29680   0.29245 1.0
H24      1 a   0.42283   0.97874   0.25905 1.0
O39      1 a   0.58343   0.07428   0.32994 1.0
O40      1 a   0.83025   0.17194   0.33167 1.0
O41      1 a   0.60611   0.56193   0.35283 1.0
O42      1 a   0.85389   0.67735   0.35459 1.0
O43      1 a   0.68228   0.81124   0.29802 1.0
O44      1 a   0.43295   0.42060   0.29628 1.0
O45      1 a   0.64064   0.32526   0.27412 1.0
O46      1 a   0.87847   0.92506   0.27758 1.0
O47      1 a   0.75176   0.56949   0.25434 1.0
O48      1 a   0.50067   0.67351   0.25241 1.0
C1       1 a   0.86455   0.76269   0.14424 1.0
C2       1 a   0.80391   0.63769   0.14437 1.0
C3       1 a   0.03122   0.63769   0.14392 1.0
C4       1 a   0.97058   0.76269   0.14401 1.0
C5       1 a   0.86455   0.01269   0.14425 1.0
C6       1 a   0.80391   0.88769   0.14437 1.0
C7       1 a   0.03122   0.88769   0.14391 1.0
C8       1 a   0.97058   0.01269   0.14401 1.0
C9       1 a   0.86455   0.26269   0.14426 1.0
C10      1 a   0.80391   0.13769   0.14439 1.0
C11      1 a   0.03122   0.13769   0.14392 1.0
C12      1 a   0.97058   0.26269   0.14403 1.0
C13      1 a   0.86455   0.51269   0.14426 1.0
C14      1 a   0.80391   0.38769   0.14440 1.0
C15      1 a   0.03122   0.38769   0.14393 1.0
C16      1 a   0.97058   0.51269   0.14404 1.0
C17      1 a   0.18930   0.76335   0.16278 1.0
C18      1 a   0.13724   0.63769   0.14382 1.0
C19      1 a   0.36455   0.63768   0.14413 1.0
C20      1 a   0.30391   0.76268   0.14399 1.0
C21      1 a   0.19789   0.01268   0.14385 1.0
C22      1 a   0.13724   0.88769   0.14381 1.0
C23      1 a   0.36455   0.88768   0.14412 1.0
C24      1 a   0.30391   0.01268   0.14399 1.0
C25      1 a   0.19789   0.26268   0.14385 1.0
C26      1 a   0.13724   0.13769   0.14382 1.0
C27      1 a   0.36455   0.13768   0.14412 1.0
C28      1 a   0.30391   0.26268   0.14399 1.0
C29      1 a   0.19789   0.51268   0.14385 1.0
C30      1 a   0.13724   0.38769   0.14383 1.0
C31      1 a   0.36455   0.38768   0.14413 1.0
C32      1 a   0.30391   0.51268   0.14400 1.0
C33      1 a   0.53122   0.76268   0.14447 1.0
C34      1 a   0.47058   0.63768   0.14438 1.0
C35      1 a   0.69789   0.63769   0.14453 1.0
C36      1 a   0.63725   0.76268   0.14457 1.0
C37      1 a   0.53122   0.01268   0.14448 1.0
C38      1 a   0.47058   0.88768   0.14437 1.0
C39      1 a   0.69789   0.88769   0.14455 1.0
C40      1 a   0.63725   0.01268   0.14459 1.0
C41      1 a   0.53122   0.26268   0.14448 1.0
C42      1 a   0.47809   0.13760   0.16792 1.0
C43      1 a   0.69789   0.13769   0.14456 1.0
C44      1 a   0.63725   0.26268   0.14459 1.0
C45      1 a   0.53122   0.51268   0.14447 1.0
C46      1 a   0.47058   0.38768   0.14437 1.0
C47      1 a   0.69789   0.38769   0.14455 1.0
C48      1 a   0.63725   0.51268   0.14456 1.0
O49      1 a   0.47440   0.13098   0.22464 1.0
O50      1 a   0.21431   0.78052   0.21693 1.0
N        1 a   0.56503   0.66740   0.55118 1.0
H3       1 a   0.64874   0.67807   0.56981 1.0
H3       1 a   0.49818   0.64191   0.57836 1.0
