# Supplementary material for: Operando-electrified solvay process
Source: Nat Commun. 2025 Oct 14;16:9128. doi: 10.1038/s41467-025-63539-3 (PMC12521556; doi:10.1038/s41467-025-63539-3)
Supplement: Supplementary file 3 — Supplementary Data 1 [file 41467_2025_63539_MOESM3_ESM.zip › Supplementary Data 1/GaOOH rGO NH3.cif]

data_GaOOH_rGO_NH3_no_fre

_audit_creation_date               2024-08-30
_audit_creation_method             'generated by MedeA 3.3.1'

_chemical_formula_sum              'C48H27Ga24NO50'

_symmetry_space_group_name_H-M     'P1'
_symmetry_Int_Tables_number        1

_cell_length_a                     10.80344
_cell_length_b                     9.78492
_cell_length_c                     25.00000
_cell_angle_alpha                  90.00
_cell_angle_beta                   90.00
_cell_angle_gamma                  90.00
_cell_volume                       2642.77
_cell_formula_units_Z              1

loop_
_atom_site_label
_atom_site_symmetry_multiplicity
_atom_site_Wyckoff_symbol
_atom_site_fract_x
_atom_site_fract_y
_atom_site_fract_z
_atom_site_occupancy
Ga1      1 a   0.18334   0.22628   0.50376 1.0
Ga2      1 a   0.92567   0.00871   0.50697 1.0
Ga3      1 a   0.02642   0.73747   0.46939 1.0
Ga4      1 a   0.27946   0.49361   0.46665 1.0
H1       1 a   0.05825   0.45669   0.49161 1.0
H2       1 a   0.30273   0.78858   0.48639 1.0
H3       1 a   0.20770   0.99377   0.52339 1.0
H4       1 a   0.96344   0.24370   0.52235 1.0
O1       1 a   0.26995   0.06660   0.53294 1.0
O2       1 a   0.02475   0.17118   0.53223 1.0
O3       1 a   0.13812   0.42381   0.50664 1.0
O4       1 a   0.38197   0.82175   0.50191 1.0
O5       1 a   0.08436   0.92320   0.48750 1.0
O6       1 a   0.33943   0.30990   0.48427 1.0
Ga5      1 a   0.07962   0.00552   0.41216 1.0
Ga6      1 a   0.33384   0.22825   0.40687 1.0
Ga7      1 a   0.93868   0.50828   0.37618 1.0
Ga8      1 a   0.19476   0.72041   0.37828 1.0
H5       1 a   0.95214   0.77250   0.37634 1.0
H6       1 a   0.19837   0.46302   0.37386 1.0
H7       1 a   0.07021   0.26787   0.41101 1.0
H8       1 a   0.31907   0.96285   0.41108 1.0
O7       1 a   0.91289   0.05664   0.43141 1.0
O8       1 a   0.16663   0.17282   0.43033 1.0
O9       1 a   0.94358   0.56356   0.45324 1.0
O10      1 a   0.19430   0.66874   0.45424 1.0
O11      1 a   0.02585   0.81158   0.39727 1.0
O12      1 a   0.27542   0.42148   0.39318 1.0
O13      1 a   0.99489   0.31071   0.39122 1.0
O14      1 a   0.24480   0.92172   0.39129 1.0
Ga9      1 a   0.24218   0.00214   0.31913 1.0
Ga10     1 a   0.99234   0.23974   0.31820 1.0
Ga11     1 a   0.08234   0.51505   0.28189 1.0
Ga12     1 a   0.33834   0.71808   0.27442 1.0
H9       1 a   0.10269   0.77194   0.28509 1.0
H10      1 a   0.31268   0.47654   0.27341 1.0
H11      1 a   0.20476   0.27240   0.28805 1.0
H12      1 a   0.95821   0.96115   0.29240 1.0
O15      1 a   0.07510   0.06285   0.33116 1.0
O16      1 a   0.32561   0.17111   0.32934 1.0
O17      1 a   0.10388   0.55754   0.35621 1.0
O18      1 a   0.35747   0.67474   0.35215 1.0
O19      1 a   0.17307   0.80591   0.30856 1.0
O20      1 a   0.92984   0.42541   0.30157 1.0
O21      1 a   0.12371   0.30598   0.27417 1.0
O22      1 a   0.36860   0.91738   0.28045 1.0
O23      1 a   0.24787   0.54621   0.25978 1.0
O24      1 a   0.00089   0.67081   0.25507 1.0
Ga13     1 a   0.68983   0.21212   0.50634 1.0
Ga14     1 a   0.42821   0.01417   0.50351 1.0
Ga15     1 a   0.52971   0.72516   0.47480 1.0
Ga16     1 a   0.77862   0.49095   0.46742 1.0
H13      1 a   0.55832   0.44070   0.49037 1.0
H14      1 a   0.80912   0.76902   0.49299 1.0
H15      1 a   0.66628   0.96180   0.50802 1.0
H16      1 a   0.46274   0.24189   0.52167 1.0
O25      1 a   0.77042   0.05772   0.53282 1.0
O26      1 a   0.52082   0.16676   0.53274 1.0
O27      1 a   0.63688   0.41614   0.50866 1.0
O28      1 a   0.88612   0.80286   0.51013 1.0
O29      1 a   0.59010   0.92374   0.48772 1.0
O30      1 a   0.84018   0.31037   0.48471 1.0
Ga17     1 a   0.57881   0.01319   0.40519 1.0
Ga18     1 a   0.83101   0.22478   0.41111 1.0
Ga19     1 a   0.43998   0.50649   0.37282 1.0
Ga20     1 a   0.68978   0.72394   0.37866 1.0
H17      1 a   0.45675   0.77362   0.37605 1.0
H18      1 a   0.70099   0.46306   0.37325 1.0
H19      1 a   0.56553   0.27675   0.40745 1.0
H20      1 a   0.81883   0.96475   0.40946 1.0
O31      1 a   0.41757   0.06146   0.43015 1.0
O32      1 a   0.66546   0.17156   0.43157 1.0
O33      1 a   0.44295   0.56218   0.45219 1.0
O34      1 a   0.69600   0.66455   0.45332 1.0
O35      1 a   0.52951   0.81335   0.39775 1.0
O36      1 a   0.77481   0.42086   0.39407 1.0
O37      1 a   0.49282   0.31312   0.38639 1.0
O38      1 a   0.74428   0.92247   0.38810 1.0
Ga21     1 a   0.74289   0.00707   0.31679 1.0
Ga22     1 a   0.49093   0.23128   0.30283 1.0
Ga23     1 a   0.58420   0.51913   0.27900 1.0
Ga24     1 a   0.84885   0.72263   0.28137 1.0
H21      1 a   0.60462   0.77538   0.27851 1.0
H22      1 a   0.81082   0.49559   0.26714 1.0
H23      1 a   0.71780   0.29680   0.29245 1.0
H24      1 a   0.42283   0.97874   0.25905 1.0
O39      1 a   0.58343   0.07428   0.32994 1.0
O40      1 a   0.83025   0.17194   0.33167 1.0
O41      1 a   0.60614   0.56183   0.35321 1.0
O42      1 a   0.85371   0.67739   0.35489 1.0
O43      1 a   0.68228   0.81124   0.29802 1.0
O44      1 a   0.43295   0.42060   0.29628 1.0
O45      1 a   0.64064   0.32526   0.27412 1.0
O46      1 a   0.87847   0.92506   0.27758 1.0
O47      1 a   0.75176   0.56949   0.25434 1.0
O48      1 a   0.50067   0.67351   0.25241 1.0
C1       1 a   0.86455   0.76269   0.14424 1.0
C2       1 a   0.80391   0.63769   0.14437 1.0
C3       1 a   0.03122   0.63769   0.14392 1.0
C4       1 a   0.97058   0.76269   0.14401 1.0
C5       1 a   0.86455   0.01269   0.14425 1.0
C6       1 a   0.80391   0.88769   0.14437 1.0
C7       1 a   0.03122   0.88769   0.14391 1.0
C8       1 a   0.97058   0.01269   0.14401 1.0
C9       1 a   0.86455   0.26269   0.14426 1.0
C10      1 a   0.80391   0.13769   0.14439 1.0
C11      1 a   0.03122   0.13769   0.14392 1.0
C12      1 a   0.97058   0.26269   0.14403 1.0
C13      1 a   0.86455   0.51269   0.14426 1.0
C14      1 a   0.80391   0.38769   0.14440 1.0
C15      1 a   0.03122   0.38769   0.14393 1.0
C16      1 a   0.97058   0.51269   0.14404 1.0
C17      1 a   0.18930   0.76335   0.16278 1.0
C18      1 a   0.13724   0.63769   0.14382 1.0
C19      1 a   0.36455   0.63768   0.14413 1.0
C20      1 a   0.30391   0.76268   0.14399 1.0
C21      1 a   0.19789   0.01268   0.14385 1.0
C22      1 a   0.13724   0.88769   0.14381 1.0
C23      1 a   0.36455   0.88768   0.14412 1.0
C24      1 a   0.30391   0.01268   0.14399 1.0
C25      1 a   0.19789   0.26268   0.14385 1.0
C26      1 a   0.13724   0.13769   0.14382 1.0
C27      1 a   0.36455   0.13768   0.14412 1.0
C28      1 a   0.30391   0.26268   0.14399 1.0
C29      1 a   0.19789   0.51268   0.14385 1.0
C30      1 a   0.13724   0.38769   0.14383 1.0
C31      1 a   0.36455   0.38768   0.14413 1.0
C32      1 a   0.30391   0.51268   0.14400 1.0
C33      1 a   0.53122   0.76268   0.14447 1.0
C34      1 a   0.47058   0.63768   0.14438 1.0
C35      1 a   0.69789   0.63769   0.14453 1.0
C36      1 a   0.63725   0.76268   0.14457 1.0
C37      1 a   0.53122   0.01268   0.14448 1.0
C38      1 a   0.47058   0.88768   0.14437 1.0
C39      1 a   0.69789   0.88769   0.14455 1.0
C40      1 a   0.63725   0.01268   0.14459 1.0
C41      1 a   0.53122   0.26268   0.14448 1.0
C42      1 a   0.47809   0.13760   0.16792 1.0
C43      1 a   0.69789   0.13769   0.14456 1.0
C44      1 a   0.63725   0.26268   0.14459 1.0
C45      1 a   0.53122   0.51268   0.14447 1.0
C46      1 a   0.47058   0.38768   0.14437 1.0
C47      1 a   0.69789   0.38769   0.14455 1.0
C48      1 a   0.63725   0.51268   0.14456 1.0
O49      1 a   0.47440   0.13098   0.22464 1.0
O50      1 a   0.21431   0.78052   0.21693 1.0
N        1 a   0.56785   0.67298   0.55466 1.0
H3       1 a   0.63666   0.73425   0.56952 1.0
H3       1 a   0.49046   0.68644   0.57767 1.0
H3       1 a   0.59619   0.57228   0.55637 1.0
