# Supplementary material for: Operando-electrified solvay process
Source: Nat Commun. 2025 Oct 14;16:9128. doi: 10.1038/s41467-025-63539-3 (PMC12521556; doi:10.1038/s41467-025-63539-3)
Supplement: Supplementary file 3 — Supplementary Data 1 [file 41467_2025_63539_MOESM3_ESM.zip › Supplementary Data 1/GaOOH rGO NHO.cif]

data_GaOOH_rGO_NHO

_audit_creation_date               2024-08-30
_audit_creation_method             'generated by MedeA 3.3.1'

_chemical_formula_sum              'C48H25Ga24NO51'

_symmetry_space_group_name_H-M     'P1'
_symmetry_Int_Tables_number        1

_cell_length_a                     10.80344
_cell_length_b                     9.78492
_cell_length_c                     25.00000
_cell_angle_alpha                  90.00
_cell_angle_beta                   90.00
_cell_angle_gamma                  90.00
_cell_volume                       2642.77
_cell_formula_units_Z              1

loop_
_atom_site_label
_atom_site_symmetry_multiplicity
_atom_site_Wyckoff_symbol
_atom_site_fract_x
_atom_site_fract_y
_atom_site_fract_z
_atom_site_occupancy
Ga1      1 a   0.18352   0.22591   0.50392 1.0
Ga2      1 a   0.92556   0.00855   0.50717 1.0
Ga3      1 a   0.02638   0.73761   0.46962 1.0
Ga4      1 a   0.27923   0.49346   0.46700 1.0
H1       1 a   0.05785   0.45615   0.49169 1.0
H2       1 a   0.30246   0.78636   0.48724 1.0
H3       1 a   0.20866   0.99330   0.52353 1.0
H4       1 a   0.96366   0.24360   0.52336 1.0
O1       1 a   0.27082   0.06631   0.53284 1.0
O2       1 a   0.02488   0.17056   0.53226 1.0
O3       1 a   0.13781   0.42306   0.50647 1.0
O4       1 a   0.38299   0.82112   0.50072 1.0
O5       1 a   0.08440   0.92358   0.48739 1.0
O6       1 a   0.33933   0.30984   0.48408 1.0
Ga5      1 a   0.07933   0.00565   0.41232 1.0
Ga6      1 a   0.33368   0.22818   0.40712 1.0
Ga7      1 a   0.93834   0.50837   0.37634 1.0
Ga8      1 a   0.19443   0.72048   0.37841 1.0
H5       1 a   0.95216   0.77274   0.37646 1.0
H6       1 a   0.19805   0.46273   0.37395 1.0
H7       1 a   0.06962   0.26810   0.41121 1.0
H8       1 a   0.31865   0.96217   0.41144 1.0
O7       1 a   0.91231   0.05682   0.43141 1.0
O8       1 a   0.16636   0.17281   0.43032 1.0
O9       1 a   0.94258   0.56383   0.45338 1.0
O10      1 a   0.19384   0.66829   0.45431 1.0
O11      1 a   0.02576   0.81165   0.39736 1.0
O12      1 a   0.27513   0.42143   0.39315 1.0
O13      1 a   0.99424   0.31078   0.39141 1.0
O14      1 a   0.24477   0.92177   0.39131 1.0
Ga9      1 a   0.24218   0.00214   0.31913 1.0
Ga10     1 a   0.99234   0.23974   0.31820 1.0
Ga11     1 a   0.08234   0.51505   0.28189 1.0
Ga12     1 a   0.33834   0.71808   0.27442 1.0
H9       1 a   0.10269   0.77194   0.28509 1.0
H10      1 a   0.31268   0.47654   0.27341 1.0
H11      1 a   0.20476   0.27240   0.28805 1.0
H12      1 a   0.95821   0.96115   0.29240 1.0
O15      1 a   0.07510   0.06285   0.33116 1.0
O16      1 a   0.32561   0.17111   0.32934 1.0
O17      1 a   0.10344   0.55775   0.35621 1.0
O18      1 a   0.35745   0.67522   0.35214 1.0
O19      1 a   0.17307   0.80591   0.30856 1.0
O20      1 a   0.92984   0.42541   0.30157 1.0
O21      1 a   0.12371   0.30598   0.27417 1.0
O22      1 a   0.36860   0.91738   0.28045 1.0
O23      1 a   0.24787   0.54621   0.25978 1.0
O24      1 a   0.00089   0.67081   0.25507 1.0
Ga13     1 a   0.68975   0.21195   0.50696 1.0
Ga14     1 a   0.42952   0.01364   0.50423 1.0
Ga15     1 a   0.52709   0.72650   0.47219 1.0
Ga16     1 a   0.77770   0.49291   0.46782 1.0
H13      1 a   0.55929   0.45159   0.49190 1.0
H14      1 a   0.80870   0.77058   0.49330 1.0
H15      1 a   0.66677   0.95934   0.50989 1.0
H16      1 a   0.46323   0.24405   0.52105 1.0
O25      1 a   0.77041   0.05745   0.53279 1.0
O26      1 a   0.52177   0.16942   0.53228 1.0
O27      1 a   0.63776   0.42612   0.51011 1.0
O28      1 a   0.88634   0.80328   0.51016 1.0
O29      1 a   0.58969   0.92059   0.49022 1.0
O30      1 a   0.83759   0.31098   0.48507 1.0
Ga17     1 a   0.57820   0.01501   0.40466 1.0
Ga18     1 a   0.83040   0.22521   0.41137 1.0
Ga19     1 a   0.43935   0.50616   0.37263 1.0
Ga20     1 a   0.68980   0.72458   0.37836 1.0
H17      1 a   0.45559   0.77431   0.37552 1.0
H18      1 a   0.70058   0.46354   0.37348 1.0
H19      1 a   0.56494   0.27751   0.40767 1.0
H20      1 a   0.81822   0.96568   0.40965 1.0
O31      1 a   0.41833   0.06142   0.43060 1.0
O32      1 a   0.66492   0.17186   0.43191 1.0
O33      1 a   0.44245   0.56203   0.45139 1.0
O34      1 a   0.69477   0.66712   0.45313 1.0
O35      1 a   0.52870   0.81471   0.39715 1.0
O36      1 a   0.77431   0.42156   0.39440 1.0
O37      1 a   0.49262   0.31294   0.38621 1.0
O38      1 a   0.74343   0.92324   0.38828 1.0
Ga21     1 a   0.74289   0.00707   0.31679 1.0
Ga22     1 a   0.49093   0.23128   0.30283 1.0
Ga23     1 a   0.58420   0.51913   0.27900 1.0
Ga24     1 a   0.84885   0.72263   0.28137 1.0
H21      1 a   0.60462   0.77538   0.27851 1.0
H22      1 a   0.81082   0.49559   0.26714 1.0
H23      1 a   0.71780   0.29680   0.29245 1.0
H24      1 a   0.42283   0.97874   0.25905 1.0
O39      1 a   0.58343   0.07428   0.32994 1.0
O40      1 a   0.83025   0.17194   0.33167 1.0
O41      1 a   0.60578   0.56230   0.35317 1.0
O42      1 a   0.85360   0.67766   0.35487 1.0
O43      1 a   0.68228   0.81124   0.29802 1.0
O44      1 a   0.43295   0.42060   0.29628 1.0
O45      1 a   0.64064   0.32526   0.27412 1.0
O46      1 a   0.87847   0.92506   0.27758 1.0
O47      1 a   0.75176   0.56949   0.25434 1.0
O48      1 a   0.50067   0.67351   0.25241 1.0
C1       1 a   0.86455   0.76269   0.14424 1.0
C2       1 a   0.80391   0.63769   0.14437 1.0
C3       1 a   0.03122   0.63769   0.14392 1.0
C4       1 a   0.97058   0.76269   0.14401 1.0
C5       1 a   0.86455   0.01269   0.14425 1.0
C6       1 a   0.80391   0.88769   0.14437 1.0
C7       1 a   0.03122   0.88769   0.14391 1.0
C8       1 a   0.97058   0.01269   0.14401 1.0
C9       1 a   0.86455   0.26269   0.14426 1.0
C10      1 a   0.80391   0.13769   0.14439 1.0
C11      1 a   0.03122   0.13769   0.14392 1.0
C12      1 a   0.97058   0.26269   0.14403 1.0
C13      1 a   0.86455   0.51269   0.14426 1.0
C14      1 a   0.80391   0.38769   0.14440 1.0
C15      1 a   0.03122   0.38769   0.14393 1.0
C16      1 a   0.97058   0.51269   0.14404 1.0
C17      1 a   0.18930   0.76335   0.16278 1.0
C18      1 a   0.13724   0.63769   0.14382 1.0
C19      1 a   0.36455   0.63768   0.14413 1.0
C20      1 a   0.30391   0.76268   0.14399 1.0
C21      1 a   0.19789   0.01268   0.14385 1.0
C22      1 a   0.13724   0.88769   0.14381 1.0
C23      1 a   0.36455   0.88768   0.14412 1.0
C24      1 a   0.30391   0.01268   0.14399 1.0
C25      1 a   0.19789   0.26268   0.14385 1.0
C26      1 a   0.13724   0.13769   0.14382 1.0
C27      1 a   0.36455   0.13768   0.14412 1.0
C28      1 a   0.30391   0.26268   0.14399 1.0
C29      1 a   0.19789   0.51268   0.14385 1.0
C30      1 a   0.13724   0.38769   0.14383 1.0
C31      1 a   0.36455   0.38768   0.14413 1.0
C32      1 a   0.30391   0.51268   0.14400 1.0
C33      1 a   0.53122   0.76268   0.14447 1.0
C34      1 a   0.47058   0.63768   0.14438 1.0
C35      1 a   0.69789   0.63769   0.14453 1.0
C36      1 a   0.63725   0.76268   0.14457 1.0
C37      1 a   0.53122   0.01268   0.14448 1.0
C38      1 a   0.47058   0.88768   0.14437 1.0
C39      1 a   0.69789   0.88769   0.14455 1.0
C40      1 a   0.63725   0.01268   0.14459 1.0
C41      1 a   0.53122   0.26268   0.14448 1.0
C42      1 a   0.47809   0.13760   0.16792 1.0
C43      1 a   0.69789   0.13769   0.14456 1.0
C44      1 a   0.63725   0.26268   0.14459 1.0
C45      1 a   0.53122   0.51268   0.14447 1.0
C46      1 a   0.47058   0.38768   0.14437 1.0
C47      1 a   0.69789   0.38769   0.14455 1.0
C48      1 a   0.63725   0.51268   0.14456 1.0
O49      1 a   0.47440   0.13098   0.22464 1.0
O50      1 a   0.21431   0.78052   0.21693 1.0
N        1 a   0.56360   0.65664   0.55534 1.0
O53      1 a   0.48491   0.63197   0.58895 1.0
H3       1 a   0.65475   0.65177   0.57123 1.0
