# Supplementary material for: Operando-electrified solvay process
Source: Nat Commun. 2025 Oct 14;16:9128. doi: 10.1038/s41467-025-63539-3 (PMC12521556; doi:10.1038/s41467-025-63539-3)
Supplement: Supplementary file 3 — Supplementary Data 1 [file 41467_2025_63539_MOESM3_ESM.zip › Supplementary Data 1/GaOOH rGO NHOH.cif]

data_GaOOH_rGO_NHOH

_audit_creation_date               2024-08-30
_audit_creation_method             'generated by MedeA 3.3.1'

_chemical_formula_sum              'C48H26Ga24NO51'

_symmetry_space_group_name_H-M     'P1'
_symmetry_Int_Tables_number        1

_cell_length_a                     10.80344
_cell_length_b                     9.78492
_cell_length_c                     25.00000
_cell_angle_alpha                  90.00
_cell_angle_beta                   90.00
_cell_angle_gamma                  90.00
_cell_volume                       2642.77
_cell_formula_units_Z              1

loop_
_atom_site_label
_atom_site_symmetry_multiplicity
_atom_site_Wyckoff_symbol
_atom_site_fract_x
_atom_site_fract_y
_atom_site_fract_z
_atom_site_occupancy
Ga1      1 a   0.18355   0.22597   0.50380 1.0
Ga2      1 a   0.92549   0.00891   0.50710 1.0
Ga3      1 a   0.02639   0.73764   0.46952 1.0
Ga4      1 a   0.27966   0.49369   0.46699 1.0
H1       1 a   0.05825   0.45641   0.49161 1.0
H2       1 a   0.30292   0.78711   0.48697 1.0
H3       1 a   0.20819   0.99346   0.52344 1.0
H4       1 a   0.96373   0.24353   0.52298 1.0
O1       1 a   0.27040   0.06624   0.53304 1.0
O2       1 a   0.02514   0.17099   0.53258 1.0
O3       1 a   0.13804   0.42358   0.50673 1.0
O4       1 a   0.38303   0.82175   0.50097 1.0
O5       1 a   0.08432   0.92357   0.48752 1.0
O6       1 a   0.33939   0.30981   0.48428 1.0
Ga5      1 a   0.07938   0.00561   0.41222 1.0
Ga6      1 a   0.33378   0.22822   0.40698 1.0
Ga7      1 a   0.93841   0.50849   0.37625 1.0
Ga8      1 a   0.19463   0.72042   0.37838 1.0
H5       1 a   0.95194   0.77270   0.37648 1.0
H6       1 a   0.19809   0.46281   0.37402 1.0
H7       1 a   0.06964   0.26826   0.41114 1.0
H8       1 a   0.31863   0.96239   0.41137 1.0
O7       1 a   0.91261   0.05679   0.43147 1.0
O8       1 a   0.16642   0.17281   0.43037 1.0
O9       1 a   0.94307   0.56381   0.45337 1.0
O10      1 a   0.19400   0.66857   0.45437 1.0
O11      1 a   0.02567   0.81170   0.39737 1.0
O12      1 a   0.27517   0.42144   0.39330 1.0
O13      1 a   0.99456   0.31085   0.39126 1.0
O14      1 a   0.24466   0.92176   0.39133 1.0
Ga9      1 a   0.24218   0.00214   0.31913 1.0
Ga10     1 a   0.99234   0.23974   0.31820 1.0
Ga11     1 a   0.08234   0.51505   0.28189 1.0
Ga12     1 a   0.33834   0.71808   0.27442 1.0
H9       1 a   0.10269   0.77194   0.28509 1.0
H10      1 a   0.31268   0.47654   0.27341 1.0
H11      1 a   0.20476   0.27240   0.28805 1.0
H12      1 a   0.95821   0.96115   0.29240 1.0
O15      1 a   0.07510   0.06285   0.33116 1.0
O16      1 a   0.32561   0.17111   0.32934 1.0
O17      1 a   0.10354   0.55775   0.35623 1.0
O18      1 a   0.35733   0.67495   0.35215 1.0
O19      1 a   0.17307   0.80591   0.30856 1.0
O20      1 a   0.92984   0.42541   0.30157 1.0
O21      1 a   0.12371   0.30598   0.27417 1.0
O22      1 a   0.36860   0.91738   0.28045 1.0
O23      1 a   0.24787   0.54621   0.25978 1.0
O24      1 a   0.00089   0.67081   0.25507 1.0
Ga13     1 a   0.68971   0.21220   0.50646 1.0
Ga14     1 a   0.42906   0.01367   0.50393 1.0
Ga15     1 a   0.52843   0.72572   0.47390 1.0
Ga16     1 a   0.77815   0.49190   0.46760 1.0
H13      1 a   0.55942   0.44871   0.49307 1.0
H14      1 a   0.80881   0.77019   0.49348 1.0
H15      1 a   0.66614   0.95984   0.50921 1.0
H16      1 a   0.46282   0.24283   0.52107 1.0
O25      1 a   0.77082   0.05856   0.53321 1.0
O26      1 a   0.52102   0.16819   0.53267 1.0
O27      1 a   0.63915   0.41919   0.50911 1.0
O28      1 a   0.88635   0.80315   0.51039 1.0
O29      1 a   0.59031   0.92278   0.48856 1.0
O30      1 a   0.83972   0.31040   0.48469 1.0
Ga17     1 a   0.57847   0.01402   0.40498 1.0
Ga18     1 a   0.83069   0.22511   0.41119 1.0
Ga19     1 a   0.43965   0.50653   0.37285 1.0
Ga20     1 a   0.68952   0.72441   0.37860 1.0
H17      1 a   0.45619   0.77431   0.37592 1.0
H18      1 a   0.70061   0.46363   0.37341 1.0
H19      1 a   0.56498   0.27752   0.40763 1.0
H20      1 a   0.81834   0.96519   0.40955 1.0
O31      1 a   0.41789   0.06160   0.43045 1.0
O32      1 a   0.66524   0.17170   0.43169 1.0
O33      1 a   0.44254   0.56245   0.45168 1.0
O34      1 a   0.69532   0.66613   0.45350 1.0
O35      1 a   0.52924   0.81420   0.39747 1.0
O36      1 a   0.77457   0.42144   0.39422 1.0
O37      1 a   0.49259   0.31313   0.38629 1.0
O38      1 a   0.74391   0.92290   0.38816 1.0
Ga21     1 a   0.74289   0.00707   0.31679 1.0
Ga22     1 a   0.49093   0.23128   0.30283 1.0
Ga23     1 a   0.58420   0.51913   0.27900 1.0
Ga24     1 a   0.84885   0.72263   0.28137 1.0
H21      1 a   0.60462   0.77538   0.27851 1.0
H22      1 a   0.81082   0.49559   0.26714 1.0
H23      1 a   0.71780   0.29680   0.29245 1.0
H24      1 a   0.42283   0.97874   0.25905 1.0
O39      1 a   0.58343   0.07428   0.32994 1.0
O40      1 a   0.83025   0.17194   0.33167 1.0
O41      1 a   0.60592   0.56215   0.35323 1.0
O42      1 a   0.85350   0.67765   0.35493 1.0
O43      1 a   0.68228   0.81124   0.29802 1.0
O44      1 a   0.43295   0.42060   0.29628 1.0
O45      1 a   0.64064   0.32526   0.27412 1.0
O46      1 a   0.87847   0.92506   0.27758 1.0
O47      1 a   0.75176   0.56949   0.25434 1.0
O48      1 a   0.50067   0.67351   0.25241 1.0
C1       1 a   0.86455   0.76269   0.14424 1.0
C2       1 a   0.80391   0.63769   0.14437 1.0
C3       1 a   0.03122   0.63769   0.14392 1.0
C4       1 a   0.97058   0.76269   0.14401 1.0
C5       1 a   0.86455   0.01269   0.14425 1.0
C6       1 a   0.80391   0.88769   0.14437 1.0
C7       1 a   0.03122   0.88769   0.14391 1.0
C8       1 a   0.97058   0.01269   0.14401 1.0
C9       1 a   0.86455   0.26269   0.14426 1.0
C10      1 a   0.80391   0.13769   0.14439 1.0
C11      1 a   0.03122   0.13769   0.14392 1.0
C12      1 a   0.97058   0.26269   0.14403 1.0
C13      1 a   0.86455   0.51269   0.14426 1.0
C14      1 a   0.80391   0.38769   0.14440 1.0
C15      1 a   0.03122   0.38769   0.14393 1.0
C16      1 a   0.97058   0.51269   0.14404 1.0
C17      1 a   0.18930   0.76335   0.16278 1.0
C18      1 a   0.13724   0.63769   0.14382 1.0
C19      1 a   0.36455   0.63768   0.14413 1.0
C20      1 a   0.30391   0.76268   0.14399 1.0
C21      1 a   0.19789   0.01268   0.14385 1.0
C22      1 a   0.13724   0.88769   0.14381 1.0
C23      1 a   0.36455   0.88768   0.14412 1.0
C24      1 a   0.30391   0.01268   0.14399 1.0
C25      1 a   0.19789   0.26268   0.14385 1.0
C26      1 a   0.13724   0.13769   0.14382 1.0
C27      1 a   0.36455   0.13768   0.14412 1.0
C28      1 a   0.30391   0.26268   0.14399 1.0
C29      1 a   0.19789   0.51268   0.14385 1.0
C30      1 a   0.13724   0.38769   0.14383 1.0
C31      1 a   0.36455   0.38768   0.14413 1.0
C32      1 a   0.30391   0.51268   0.14400 1.0
C33      1 a   0.53122   0.76268   0.14447 1.0
C34      1 a   0.47058   0.63768   0.14438 1.0
C35      1 a   0.69789   0.63769   0.14453 1.0
C36      1 a   0.63725   0.76268   0.14457 1.0
C37      1 a   0.53122   0.01268   0.14448 1.0
C38      1 a   0.47058   0.88768   0.14437 1.0
C39      1 a   0.69789   0.88769   0.14455 1.0
C40      1 a   0.63725   0.01268   0.14459 1.0
C41      1 a   0.53122   0.26268   0.14448 1.0
C42      1 a   0.47809   0.13760   0.16792 1.0
C43      1 a   0.69789   0.13769   0.14456 1.0
C44      1 a   0.63725   0.26268   0.14459 1.0
C45      1 a   0.53122   0.51268   0.14447 1.0
C46      1 a   0.47058   0.38768   0.14437 1.0
C47      1 a   0.69789   0.38769   0.14455 1.0
C48      1 a   0.63725   0.51268   0.14456 1.0
O49      1 a   0.47440   0.13098   0.22464 1.0
O50      1 a   0.21431   0.78052   0.21693 1.0
N        1 a   0.56597   0.66503   0.55324 1.0
O53      1 a   0.47237   0.63756   0.58827 1.0
H3       1 a   0.65117   0.65185   0.57136 1.0
H3       1 a   0.50769   0.61176   0.62307 1.0
