# Supplementary material for: Operando-electrified solvay process
Source: Nat Commun. 2025 Oct 14;16:9128. doi: 10.1038/s41467-025-63539-3 (PMC12521556; doi:10.1038/s41467-025-63539-3)
Supplement: Supplementary file 3 — Supplementary Data 1 [file 41467_2025_63539_MOESM3_ESM.zip › Supplementary Data 1/GaOOH rGO NO.cif]

data_GaOOH_rGO_NO

_audit_creation_date               2024-08-30
_audit_creation_method             'generated by MedeA 3.3.1'

_chemical_formula_sum              'C48H24Ga24NO51'

_symmetry_space_group_name_H-M     'P1'
_symmetry_Int_Tables_number        1

_cell_length_a                     10.80344
_cell_length_b                     9.78492
_cell_length_c                     25.00000
_cell_angle_alpha                  90.00
_cell_angle_beta                   90.00
_cell_angle_gamma                  90.00
_cell_volume                       2642.77
_cell_formula_units_Z              1

loop_
_atom_site_label
_atom_site_symmetry_multiplicity
_atom_site_Wyckoff_symbol
_atom_site_fract_x
_atom_site_fract_y
_atom_site_fract_z
_atom_site_occupancy
Ga1      1 a   0.18400   0.22567   0.50387 1.0
Ga2      1 a   0.92686   0.00784   0.50719 1.0
Ga3      1 a   0.02701   0.73736   0.46970 1.0
Ga4      1 a   0.27870   0.49322   0.46672 1.0
H1       1 a   0.05723   0.45603   0.49173 1.0
H2       1 a   0.30769   0.78073   0.49058 1.0
H3       1 a   0.20812   0.99199   0.52171 1.0
H4       1 a   0.96431   0.24371   0.52445 1.0
O1       1 a   0.27122   0.06383   0.53218 1.0
O2       1 a   0.02547   0.17032   0.53270 1.0
O3       1 a   0.13732   0.42288   0.50633 1.0
O4       1 a   0.38871   0.81536   0.50396 1.0
O5       1 a   0.08568   0.92425   0.48713 1.0
O6       1 a   0.33962   0.31040   0.48464 1.0
Ga5      1 a   0.07877   0.00618   0.41183 1.0
Ga6      1 a   0.33286   0.22783   0.40665 1.0
Ga7      1 a   0.93749   0.50818   0.37595 1.0
Ga8      1 a   0.19344   0.72139   0.37819 1.0
H5       1 a   0.95165   0.77206   0.37671 1.0
H6       1 a   0.19674   0.46461   0.37418 1.0
H7       1 a   0.06878   0.26880   0.41154 1.0
H8       1 a   0.31796   0.96244   0.41163 1.0
O7       1 a   0.91218   0.05745   0.43169 1.0
O8       1 a   0.16642   0.17333   0.43043 1.0
O9       1 a   0.94135   0.56425   0.45354 1.0
O10      1 a   0.19487   0.66884   0.45481 1.0
O11      1 a   0.02528   0.81143   0.39763 1.0
O12      1 a   0.27490   0.42198   0.39322 1.0
O13      1 a   0.99322   0.31098   0.39186 1.0
O14      1 a   0.24426   0.92179   0.39149 1.0
Ga9      1 a   0.24218   0.00214   0.31913 1.0
Ga10     1 a   0.99234   0.23974   0.31820 1.0
Ga11     1 a   0.08234   0.51505   0.28189 1.0
Ga12     1 a   0.33834   0.71808   0.27442 1.0
H9       1 a   0.10269   0.77194   0.28509 1.0
H10      1 a   0.31268   0.47654   0.27341 1.0
H11      1 a   0.20476   0.27240   0.28805 1.0
H12      1 a   0.95821   0.96115   0.29240 1.0
O15      1 a   0.07510   0.06285   0.33116 1.0
O16      1 a   0.32561   0.17111   0.32934 1.0
O17      1 a   0.10370   0.55721   0.35684 1.0
O18      1 a   0.35791   0.67570   0.35271 1.0
O19      1 a   0.17307   0.80591   0.30856 1.0
O20      1 a   0.92984   0.42541   0.30157 1.0
O21      1 a   0.12371   0.30598   0.27417 1.0
O22      1 a   0.36860   0.91738   0.28045 1.0
O23      1 a   0.24787   0.54621   0.25978 1.0
O24      1 a   0.00089   0.67081   0.25507 1.0
Ga13     1 a   0.69055   0.20813   0.50663 1.0
Ga14     1 a   0.43052   0.01336   0.50442 1.0
Ga15     1 a   0.52572   0.73137   0.46638 1.0
Ga16     1 a   0.77644   0.49469   0.46799 1.0
H13      1 a   0.55607   0.45637   0.48806 1.0
H14      1 a   0.81003   0.77048   0.49654 1.0
H15      1 a   0.66750   0.95696   0.50791 1.0
H16      1 a   0.46469   0.24393   0.52078 1.0
O25      1 a   0.77061   0.05429   0.53235 1.0
O26      1 a   0.52281   0.16929   0.53255 1.0
O27      1 a   0.63181   0.42939   0.50860 1.0
O28      1 a   0.88962   0.80356   0.51119 1.0
O29      1 a   0.58985   0.92149   0.48780 1.0
O30      1 a   0.83425   0.31228   0.48617 1.0
Ga17     1 a   0.57739   0.01614   0.40400 1.0
Ga18     1 a   0.82981   0.22552   0.41097 1.0
Ga19     1 a   0.43847   0.50442   0.37146 1.0
Ga20     1 a   0.68956   0.72541   0.37685 1.0
H17      1 a   0.45121   0.77046   0.37311 1.0
H18      1 a   0.69961   0.46407   0.37368 1.0
H19      1 a   0.56457   0.27797   0.40808 1.0
H20      1 a   0.81692   0.96486   0.40979 1.0
O31      1 a   0.41775   0.06093   0.43097 1.0
O32      1 a   0.66471   0.17212   0.43179 1.0
O33      1 a   0.44305   0.56278   0.45177 1.0
O34      1 a   0.69239   0.66950   0.45292 1.0
O35      1 a   0.52565   0.81538   0.39477 1.0
O36      1 a   0.77354   0.42190   0.39479 1.0
O37      1 a   0.49192   0.31300   0.38677 1.0
O38      1 a   0.74252   0.92326   0.38834 1.0
Ga21     1 a   0.74289   0.00707   0.31679 1.0
Ga22     1 a   0.49093   0.23128   0.30283 1.0
Ga23     1 a   0.58420   0.51913   0.27900 1.0
Ga24     1 a   0.84885   0.72263   0.28137 1.0
H21      1 a   0.60462   0.77538   0.27851 1.0
H22      1 a   0.81082   0.49559   0.26714 1.0
H23      1 a   0.71780   0.29680   0.29245 1.0
H24      1 a   0.42283   0.97874   0.25905 1.0
O39      1 a   0.58343   0.07428   0.32994 1.0
O40      1 a   0.83025   0.17194   0.33167 1.0
O41      1 a   0.60556   0.56177   0.35351 1.0
O42      1 a   0.85356   0.67787   0.35515 1.0
O43      1 a   0.68228   0.81124   0.29802 1.0
O44      1 a   0.43295   0.42060   0.29628 1.0
O45      1 a   0.64064   0.32526   0.27412 1.0
O46      1 a   0.87847   0.92506   0.27758 1.0
O47      1 a   0.75176   0.56949   0.25434 1.0
O48      1 a   0.50067   0.67351   0.25241 1.0
C1       1 a   0.86455   0.76269   0.14424 1.0
C2       1 a   0.80391   0.63769   0.14437 1.0
C3       1 a   0.03122   0.63769   0.14392 1.0
C4       1 a   0.97058   0.76269   0.14401 1.0
C5       1 a   0.86455   0.01269   0.14425 1.0
C6       1 a   0.80391   0.88769   0.14437 1.0
C7       1 a   0.03122   0.88769   0.14391 1.0
C8       1 a   0.97058   0.01269   0.14401 1.0
C9       1 a   0.86455   0.26269   0.14426 1.0
C10      1 a   0.80391   0.13769   0.14439 1.0
C11      1 a   0.03122   0.13769   0.14392 1.0
C12      1 a   0.97058   0.26269   0.14403 1.0
C13      1 a   0.86455   0.51269   0.14426 1.0
C14      1 a   0.80391   0.38769   0.14440 1.0
C15      1 a   0.03122   0.38769   0.14393 1.0
C16      1 a   0.97058   0.51269   0.14404 1.0
C17      1 a   0.18930   0.76335   0.16278 1.0
C18      1 a   0.13724   0.63769   0.14382 1.0
C19      1 a   0.36455   0.63768   0.14413 1.0
C20      1 a   0.30391   0.76268   0.14399 1.0
C21      1 a   0.19789   0.01268   0.14385 1.0
C22      1 a   0.13724   0.88769   0.14381 1.0
C23      1 a   0.36455   0.88768   0.14412 1.0
C24      1 a   0.30391   0.01268   0.14399 1.0
C25      1 a   0.19789   0.26268   0.14385 1.0
C26      1 a   0.13724   0.13769   0.14382 1.0
C27      1 a   0.36455   0.13768   0.14412 1.0
C28      1 a   0.30391   0.26268   0.14399 1.0
C29      1 a   0.19789   0.51268   0.14385 1.0
C30      1 a   0.13724   0.38769   0.14383 1.0
C31      1 a   0.36455   0.38768   0.14413 1.0
C32      1 a   0.30391   0.51268   0.14400 1.0
C33      1 a   0.53122   0.76268   0.14447 1.0
C34      1 a   0.47058   0.63768   0.14438 1.0
C35      1 a   0.69789   0.63769   0.14453 1.0
C36      1 a   0.63725   0.76268   0.14457 1.0
C37      1 a   0.53122   0.01268   0.14448 1.0
C38      1 a   0.47058   0.88768   0.14437 1.0
C39      1 a   0.69789   0.88769   0.14455 1.0
C40      1 a   0.63725   0.01268   0.14459 1.0
C41      1 a   0.53122   0.26268   0.14448 1.0
C42      1 a   0.47809   0.13760   0.16792 1.0
C43      1 a   0.69789   0.13769   0.14456 1.0
C44      1 a   0.63725   0.26268   0.14459 1.0
C45      1 a   0.53122   0.51268   0.14447 1.0
C46      1 a   0.47058   0.38768   0.14437 1.0
C47      1 a   0.69789   0.38769   0.14455 1.0
C48      1 a   0.63725   0.51268   0.14456 1.0
O49      1 a   0.47440   0.13098   0.22464 1.0
O50      1 a   0.21431   0.78052   0.21693 1.0
N        1 a   0.58164   0.60392   0.56636 1.0
O53      1 a   0.50909   0.56661   0.59739 1.0
