# Supplementary material for: Operando-electrified solvay process
Source: Nat Commun. 2025 Oct 14;16:9128. doi: 10.1038/s41467-025-63539-3 (PMC12521556; doi:10.1038/s41467-025-63539-3)
Supplement: Supplementary file 3 — Supplementary Data 1 [file 41467_2025_63539_MOESM3_ESM.zip › Supplementary Data 1/GaOOH rGO NO2.cif]

data_GaOOH_rGO_NO2

_audit_creation_date               2024-08-30
_audit_creation_method             'generated by MedeA 3.3.1'

_chemical_formula_sum              'C48H24Ga24NO52'

_symmetry_space_group_name_H-M     'P1'
_symmetry_Int_Tables_number        1

_cell_length_a                     10.80344
_cell_length_b                     9.78492
_cell_length_c                     25.00000
_cell_angle_alpha                  90.00
_cell_angle_beta                   90.00
_cell_angle_gamma                  90.00
_cell_volume                       2642.77
_cell_formula_units_Z              1

loop_
_atom_site_label
_atom_site_symmetry_multiplicity
_atom_site_Wyckoff_symbol
_atom_site_fract_x
_atom_site_fract_y
_atom_site_fract_z
_atom_site_occupancy
Ga1      1 a   0.18387   0.22531   0.50399 1.0
Ga2      1 a   0.92642   0.00955   0.50720 1.0
Ga3      1 a   0.02734   0.73830   0.46983 1.0
Ga4      1 a   0.27899   0.49322   0.46721 1.0
H1       1 a   0.05730   0.45555   0.49257 1.0
H2       1 a   0.30809   0.78214   0.49021 1.0
H3       1 a   0.20784   0.99207   0.52154 1.0
H4       1 a   0.96392   0.24353   0.52299 1.0
O1       1 a   0.27085   0.06416   0.53179 1.0
O2       1 a   0.02506   0.17028   0.53231 1.0
O3       1 a   0.13783   0.42248   0.50653 1.0
O4       1 a   0.38944   0.81746   0.50274 1.0
O5       1 a   0.08677   0.92480   0.48647 1.0
O6       1 a   0.33955   0.31008   0.48420 1.0
Ga5      1 a   0.08006   0.00594   0.41232 1.0
Ga6      1 a   0.33409   0.22811   0.40731 1.0
Ga7      1 a   0.93881   0.50847   0.37694 1.0
Ga8      1 a   0.19456   0.72104   0.37865 1.0
H5       1 a   0.95321   0.77266   0.37644 1.0
H6       1 a   0.19862   0.46331   0.37400 1.0
H7       1 a   0.07087   0.26826   0.41104 1.0
H8       1 a   0.31967   0.96319   0.41107 1.0
O7       1 a   0.91293   0.05649   0.43112 1.0
O8       1 a   0.16666   0.17364   0.43013 1.0
O9       1 a   0.94125   0.56615   0.45371 1.0
O10      1 a   0.19503   0.66868   0.45470 1.0
O11      1 a   0.02658   0.81138   0.39730 1.0
O12      1 a   0.27577   0.42195   0.39319 1.0
O13      1 a   0.99533   0.31132   0.39120 1.0
O14      1 a   0.24555   0.92177   0.39110 1.0
Ga9      1 a   0.24218   0.00214   0.31913 1.0
Ga10     1 a   0.99234   0.23974   0.31820 1.0
Ga11     1 a   0.08234   0.51505   0.28189 1.0
Ga12     1 a   0.33834   0.71808   0.27442 1.0
H9       1 a   0.10269   0.77194   0.28509 1.0
H10      1 a   0.31268   0.47654   0.27341 1.0
H11      1 a   0.20476   0.27240   0.28805 1.0
H12      1 a   0.95821   0.96115   0.29240 1.0
O15      1 a   0.07510   0.06285   0.33116 1.0
O16      1 a   0.32561   0.17111   0.32934 1.0
O17      1 a   0.10377   0.55803   0.35631 1.0
O18      1 a   0.35776   0.67503   0.35198 1.0
O19      1 a   0.17307   0.80591   0.30856 1.0
O20      1 a   0.92984   0.42541   0.30157 1.0
O21      1 a   0.12371   0.30598   0.27417 1.0
O22      1 a   0.36860   0.91738   0.28045 1.0
O23      1 a   0.24787   0.54621   0.25978 1.0
O24      1 a   0.00089   0.67081   0.25507 1.0
Ga13     1 a   0.68956   0.21437   0.50663 1.0
Ga14     1 a   0.43055   0.01367   0.50424 1.0
Ga15     1 a   0.52608   0.73055   0.46694 1.0
Ga16     1 a   0.77683   0.49219   0.46882 1.0
H13      1 a   0.55765   0.44528   0.49396 1.0
H14      1 a   0.81085   0.77172   0.50064 1.0
H15      1 a   0.66901   0.96203   0.50664 1.0
H16      1 a   0.46299   0.24151   0.52287 1.0
O25      1 a   0.76897   0.05714   0.53091 1.0
O26      1 a   0.52135   0.16609   0.53297 1.0
O27      1 a   0.63844   0.41609   0.50869 1.0
O28      1 a   0.89221   0.80724   0.51149 1.0
O29      1 a   0.59163   0.92356   0.48611 1.0
O30      1 a   0.84116   0.31099   0.48485 1.0
Ga17     1 a   0.57985   0.01622   0.40531 1.0
Ga18     1 a   0.83187   0.22574   0.41178 1.0
Ga19     1 a   0.43982   0.50515   0.37261 1.0
Ga20     1 a   0.69109   0.72457   0.37797 1.0
H17      1 a   0.45419   0.77208   0.37315 1.0
H18      1 a   0.70193   0.46302   0.37367 1.0
H19      1 a   0.56594   0.27764   0.40753 1.0
H20      1 a   0.81929   0.96540   0.40949 1.0
O31      1 a   0.41799   0.06090   0.43044 1.0
O32      1 a   0.66559   0.17412   0.43133 1.0
O33      1 a   0.44243   0.56342   0.45175 1.0
O34      1 a   0.69161   0.66646   0.45367 1.0
O35      1 a   0.52751   0.81478   0.39488 1.0
O36      1 a   0.77547   0.42232   0.39472 1.0
O37      1 a   0.49286   0.31300   0.38625 1.0
O38      1 a   0.74421   0.92278   0.38809 1.0
Ga21     1 a   0.74289   0.00707   0.31679 1.0
Ga22     1 a   0.49093   0.23128   0.30283 1.0
Ga23     1 a   0.58420   0.51913   0.27900 1.0
Ga24     1 a   0.84885   0.72263   0.28137 1.0
H21      1 a   0.60462   0.77538   0.27851 1.0
H22      1 a   0.81082   0.49559   0.26714 1.0
H23      1 a   0.71780   0.29680   0.29245 1.0
H24      1 a   0.42283   0.97874   0.25905 1.0
O39      1 a   0.58343   0.07428   0.32994 1.0
O40      1 a   0.83025   0.17194   0.33167 1.0
O41      1 a   0.60587   0.56248   0.35306 1.0
O42      1 a   0.85413   0.67754   0.35477 1.0
O43      1 a   0.68228   0.81124   0.29802 1.0
O44      1 a   0.43295   0.42060   0.29628 1.0
O45      1 a   0.64064   0.32526   0.27412 1.0
O46      1 a   0.87847   0.92506   0.27758 1.0
O47      1 a   0.75176   0.56949   0.25434 1.0
O48      1 a   0.50067   0.67351   0.25241 1.0
C1       1 a   0.86455   0.76269   0.14424 1.0
C2       1 a   0.80391   0.63769   0.14437 1.0
C3       1 a   0.03122   0.63769   0.14392 1.0
C4       1 a   0.97058   0.76269   0.14401 1.0
C5       1 a   0.86455   0.01269   0.14425 1.0
C6       1 a   0.80391   0.88769   0.14437 1.0
C7       1 a   0.03122   0.88769   0.14391 1.0
C8       1 a   0.97058   0.01269   0.14401 1.0
C9       1 a   0.86455   0.26269   0.14426 1.0
C10      1 a   0.80391   0.13769   0.14439 1.0
C11      1 a   0.03122   0.13769   0.14392 1.0
C12      1 a   0.97058   0.26269   0.14403 1.0
C13      1 a   0.86455   0.51269   0.14426 1.0
C14      1 a   0.80391   0.38769   0.14440 1.0
C15      1 a   0.03122   0.38769   0.14393 1.0
C16      1 a   0.97058   0.51269   0.14404 1.0
C17      1 a   0.18930   0.76335   0.16278 1.0
C18      1 a   0.13724   0.63769   0.14382 1.0
C19      1 a   0.36455   0.63768   0.14413 1.0
C20      1 a   0.30391   0.76268   0.14399 1.0
C21      1 a   0.19789   0.01268   0.14385 1.0
C22      1 a   0.13724   0.88769   0.14381 1.0
C23      1 a   0.36455   0.88768   0.14412 1.0
C24      1 a   0.30391   0.01268   0.14399 1.0
C25      1 a   0.19789   0.26268   0.14385 1.0
C26      1 a   0.13724   0.13769   0.14382 1.0
C27      1 a   0.36455   0.13768   0.14412 1.0
C28      1 a   0.30391   0.26268   0.14399 1.0
C29      1 a   0.19789   0.51268   0.14385 1.0
C30      1 a   0.13724   0.38769   0.14383 1.0
C31      1 a   0.36455   0.38768   0.14413 1.0
C32      1 a   0.30391   0.51268   0.14400 1.0
C33      1 a   0.53122   0.76268   0.14447 1.0
C34      1 a   0.47058   0.63768   0.14438 1.0
C35      1 a   0.69789   0.63769   0.14453 1.0
C36      1 a   0.63725   0.76268   0.14457 1.0
C37      1 a   0.53122   0.01268   0.14448 1.0
C38      1 a   0.47058   0.88768   0.14437 1.0
C39      1 a   0.69789   0.88769   0.14455 1.0
C40      1 a   0.63725   0.01268   0.14459 1.0
C41      1 a   0.53122   0.26268   0.14448 1.0
C42      1 a   0.47809   0.13760   0.16792 1.0
C43      1 a   0.69789   0.13769   0.14456 1.0
C44      1 a   0.63725   0.26268   0.14459 1.0
C45      1 a   0.53122   0.51268   0.14447 1.0
C46      1 a   0.47058   0.38768   0.14437 1.0
C47      1 a   0.69789   0.38769   0.14455 1.0
C48      1 a   0.63725   0.51268   0.14456 1.0
O49      1 a   0.47440   0.13098   0.22464 1.0
O50      1 a   0.21431   0.78052   0.21693 1.0
N        1 a   0.58509   0.67000   0.58058 1.0
O51      1 a   0.69583   0.67513   0.59049 1.0
O53      1 a   0.49437   0.65138   0.60883 1.0
