# Supplementary material for: Operando-electrified solvay process
Source: Nat Commun. 2025 Oct 14;16:9128. doi: 10.1038/s41467-025-63539-3 (PMC12521556; doi:10.1038/s41467-025-63539-3)
Supplement: Supplementary file 3 — Supplementary Data 1 [file 41467_2025_63539_MOESM3_ESM.zip › Supplementary Data 1/GaOOH rGO NO2H.cif]

data_GaOOH_rGO_NO2H

_audit_creation_date               2024-08-30
_audit_creation_method             'generated by MedeA 3.3.1'

_chemical_formula_sum              'C48H25Ga24NO52'

_symmetry_space_group_name_H-M     'P1'
_symmetry_Int_Tables_number        1

_cell_length_a                     10.80344
_cell_length_b                     9.78492
_cell_length_c                     25.00000
_cell_angle_alpha                  90.00
_cell_angle_beta                   90.00
_cell_angle_gamma                  90.00
_cell_volume                       2642.77
_cell_formula_units_Z              1

loop_
_atom_site_label
_atom_site_symmetry_multiplicity
_atom_site_Wyckoff_symbol
_atom_site_fract_x
_atom_site_fract_y
_atom_site_fract_z
_atom_site_occupancy
Ga1      1 a   0.18391   0.22579   0.50386 1.0
Ga2      1 a   0.92644   0.00974   0.50715 1.0
Ga3      1 a   0.02732   0.73824   0.46968 1.0
Ga4      1 a   0.27948   0.49363   0.46719 1.0
H1       1 a   0.05784   0.45637   0.49219 1.0
H2       1 a   0.30646   0.78393   0.48896 1.0
H3       1 a   0.20726   0.99274   0.52167 1.0
H4       1 a   0.96391   0.24396   0.52240 1.0
O1       1 a   0.27034   0.06457   0.53215 1.0
O2       1 a   0.02522   0.17129   0.53237 1.0
O3       1 a   0.13812   0.42346   0.50671 1.0
O4       1 a   0.38723   0.81868   0.50256 1.0
O5       1 a   0.08638   0.92500   0.48677 1.0
O6       1 a   0.33958   0.31000   0.48429 1.0
Ga5      1 a   0.07982   0.00599   0.41218 1.0
Ga6      1 a   0.33390   0.22826   0.40712 1.0
Ga7      1 a   0.93862   0.50841   0.37668 1.0
Ga8      1 a   0.19450   0.72080   0.37846 1.0
H5       1 a   0.95262   0.77269   0.37656 1.0
H6       1 a   0.19840   0.46356   0.37409 1.0
H7       1 a   0.07036   0.26845   0.41107 1.0
H8       1 a   0.31930   0.96287   0.41108 1.0
O7       1 a   0.91278   0.05653   0.43125 1.0
O8       1 a   0.16668   0.17353   0.43016 1.0
O9       1 a   0.94198   0.56552   0.45359 1.0
O10      1 a   0.19497   0.66908   0.45461 1.0
O11      1 a   0.02620   0.81157   0.39737 1.0
O12      1 a   0.27562   0.42205   0.39332 1.0
O13      1 a   0.99500   0.31119   0.39119 1.0
O14      1 a   0.24531   0.92169   0.39114 1.0
Ga9      1 a   0.24218   0.00214   0.31913 1.0
Ga10     1 a   0.99234   0.23974   0.31820 1.0
Ga11     1 a   0.08234   0.51505   0.28189 1.0
Ga12     1 a   0.33834   0.71808   0.27442 1.0
H9       1 a   0.10269   0.77194   0.28509 1.0
H10      1 a   0.31268   0.47654   0.27341 1.0
H11      1 a   0.20476   0.27240   0.28805 1.0
H12      1 a   0.95821   0.96115   0.29240 1.0
O15      1 a   0.07510   0.06285   0.33116 1.0
O16      1 a   0.32561   0.17111   0.32934 1.0
O17      1 a   0.10377   0.55785   0.35636 1.0
O18      1 a   0.35766   0.67499   0.35214 1.0
O19      1 a   0.17307   0.80591   0.30856 1.0
O20      1 a   0.92984   0.42541   0.30157 1.0
O21      1 a   0.12371   0.30598   0.27417 1.0
O22      1 a   0.36860   0.91738   0.28045 1.0
O23      1 a   0.24787   0.54621   0.25978 1.0
O24      1 a   0.00089   0.67081   0.25507 1.0
Ga13     1 a   0.69016   0.21360   0.50655 1.0
Ga14     1 a   0.42972   0.01393   0.50398 1.0
Ga15     1 a   0.52698   0.72922   0.46886 1.0
Ga16     1 a   0.77739   0.49195   0.46849 1.0
H13      1 a   0.55881   0.44513   0.49381 1.0
H14      1 a   0.81108   0.77109   0.49934 1.0
H15      1 a   0.66750   0.96003   0.50733 1.0
H16      1 a   0.46329   0.24146   0.52252 1.0
O25      1 a   0.77004   0.05779   0.53191 1.0
O26      1 a   0.52140   0.16605   0.53302 1.0
O27      1 a   0.63925   0.41622   0.50900 1.0
O28      1 a   0.89177   0.80607   0.51158 1.0
O29      1 a   0.59089   0.92280   0.48676 1.0
O30      1 a   0.84140   0.31065   0.48467 1.0
Ga17     1 a   0.57944   0.01556   0.40514 1.0
Ga18     1 a   0.83144   0.22549   0.41152 1.0
Ga19     1 a   0.43974   0.50554   0.37260 1.0
Ga20     1 a   0.69069   0.72433   0.37822 1.0
H17      1 a   0.45485   0.77252   0.37399 1.0
H18      1 a   0.70149   0.46317   0.37363 1.0
H19      1 a   0.56553   0.27779   0.40769 1.0
H20      1 a   0.81867   0.96508   0.40959 1.0
O31      1 a   0.41797   0.06111   0.43039 1.0
O32      1 a   0.66545   0.17319   0.43155 1.0
O33      1 a   0.44286   0.56315   0.45201 1.0
O34      1 a   0.69271   0.66625   0.45386 1.0
O35      1 a   0.52794   0.81435   0.39578 1.0
O36      1 a   0.77504   0.42206   0.39462 1.0
O37      1 a   0.49266   0.31312   0.38639 1.0
O38      1 a   0.74389   0.92274   0.38815 1.0
Ga21     1 a   0.74289   0.00707   0.31679 1.0
Ga22     1 a   0.49093   0.23128   0.30283 1.0
Ga23     1 a   0.58420   0.51913   0.27900 1.0
Ga24     1 a   0.84885   0.72263   0.28137 1.0
H21      1 a   0.60462   0.77538   0.27851 1.0
H22      1 a   0.81082   0.49559   0.26714 1.0
H23      1 a   0.71780   0.29680   0.29245 1.0
H24      1 a   0.42283   0.97874   0.25905 1.0
O39      1 a   0.58343   0.07428   0.32994 1.0
O40      1 a   0.83025   0.17194   0.33167 1.0
O41      1 a   0.60586   0.56237   0.35320 1.0
O42      1 a   0.85393   0.67760   0.35488 1.0
O43      1 a   0.68228   0.81124   0.29802 1.0
O44      1 a   0.43295   0.42060   0.29628 1.0
O45      1 a   0.64064   0.32526   0.27412 1.0
O46      1 a   0.87847   0.92506   0.27758 1.0
O47      1 a   0.75176   0.56949   0.25434 1.0
O48      1 a   0.50067   0.67351   0.25241 1.0
C1       1 a   0.86455   0.76269   0.14424 1.0
C2       1 a   0.80391   0.63769   0.14437 1.0
C3       1 a   0.03122   0.63769   0.14392 1.0
C4       1 a   0.97058   0.76269   0.14401 1.0
C5       1 a   0.86455   0.01269   0.14425 1.0
C6       1 a   0.80391   0.88769   0.14437 1.0
C7       1 a   0.03122   0.88769   0.14391 1.0
C8       1 a   0.97058   0.01269   0.14401 1.0
C9       1 a   0.86455   0.26269   0.14426 1.0
C10      1 a   0.80391   0.13769   0.14439 1.0
C11      1 a   0.03122   0.13769   0.14392 1.0
C12      1 a   0.97058   0.26269   0.14403 1.0
C13      1 a   0.86455   0.51269   0.14426 1.0
C14      1 a   0.80391   0.38769   0.14440 1.0
C15      1 a   0.03122   0.38769   0.14393 1.0
C16      1 a   0.97058   0.51269   0.14404 1.0
C17      1 a   0.18930   0.76335   0.16278 1.0
C18      1 a   0.13724   0.63769   0.14382 1.0
C19      1 a   0.36455   0.63768   0.14413 1.0
C20      1 a   0.30391   0.76268   0.14399 1.0
C21      1 a   0.19789   0.01268   0.14385 1.0
C22      1 a   0.13724   0.88769   0.14381 1.0
C23      1 a   0.36455   0.88768   0.14412 1.0
C24      1 a   0.30391   0.01268   0.14399 1.0
C25      1 a   0.19789   0.26268   0.14385 1.0
C26      1 a   0.13724   0.13769   0.14382 1.0
C27      1 a   0.36455   0.13768   0.14412 1.0
C28      1 a   0.30391   0.26268   0.14399 1.0
C29      1 a   0.19789   0.51268   0.14385 1.0
C30      1 a   0.13724   0.38769   0.14383 1.0
C31      1 a   0.36455   0.38768   0.14413 1.0
C32      1 a   0.30391   0.51268   0.14400 1.0
C33      1 a   0.53122   0.76268   0.14447 1.0
C34      1 a   0.47058   0.63768   0.14438 1.0
C35      1 a   0.69789   0.63769   0.14453 1.0
C36      1 a   0.63725   0.76268   0.14457 1.0
C37      1 a   0.53122   0.01268   0.14448 1.0
C38      1 a   0.47058   0.88768   0.14437 1.0
C39      1 a   0.69789   0.88769   0.14455 1.0
C40      1 a   0.63725   0.01268   0.14459 1.0
C41      1 a   0.53122   0.26268   0.14448 1.0
C42      1 a   0.47809   0.13760   0.16792 1.0
C43      1 a   0.69789   0.13769   0.14456 1.0
C44      1 a   0.63725   0.26268   0.14459 1.0
C45      1 a   0.53122   0.51268   0.14447 1.0
C46      1 a   0.47058   0.38768   0.14437 1.0
C47      1 a   0.69789   0.38769   0.14455 1.0
C48      1 a   0.63725   0.51268   0.14456 1.0
O49      1 a   0.47440   0.13098   0.22464 1.0
O50      1 a   0.21431   0.78052   0.21693 1.0
N        1 a   0.56114   0.66368   0.56786 1.0
O51      1 a   0.67530   0.70772   0.58891 1.0
O53      1 a   0.49021   0.61535   0.59967 1.0
H25      1 a   0.67222   0.68834   0.62781 1.0
