# Supplementary material for: Operando-electrified solvay process
Source: Nat Commun. 2025 Oct 14;16:9128. doi: 10.1038/s41467-025-63539-3 (PMC12521556; doi:10.1038/s41467-025-63539-3)
Supplement: Supplementary file 3 — Supplementary Data 1 [file 41467_2025_63539_MOESM3_ESM.zip › Supplementary Data 1/GaOOH rGO NO3.cif]

data_GaOOH_rGO_NO3-1

_audit_creation_date               2024-08-30
_audit_creation_method             'generated by MedeA 3.3.1'

_chemical_formula_sum              'C48H24Ga24NO53'

_symmetry_space_group_name_H-M     'P1'
_symmetry_Int_Tables_number        1

_cell_length_a                     10.80344
_cell_length_b                     9.78492
_cell_length_c                     25.00000
_cell_angle_alpha                  90.00
_cell_angle_beta                   90.00
_cell_angle_gamma                  90.00
_cell_volume                       2642.77
_cell_formula_units_Z              1

loop_
_atom_site_label
_atom_site_symmetry_multiplicity
_atom_site_Wyckoff_symbol
_atom_site_fract_x
_atom_site_fract_y
_atom_site_fract_z
_atom_site_occupancy
Ga1      1 a   0.18352   0.22620   0.50423 1.0
Ga2      1 a   0.92752   0.00961   0.50742 1.0
Ga3      1 a   0.02660   0.73794   0.47001 1.0
Ga4      1 a   0.27988   0.49398   0.46784 1.0
H1       1 a   0.05794   0.45585   0.49296 1.0
H2       1 a   0.30270   0.78733   0.48670 1.0
H3       1 a   0.20743   0.99354   0.52368 1.0
H4       1 a   0.96331   0.24319   0.52301 1.0
O1       1 a   0.26951   0.06694   0.53259 1.0
O2       1 a   0.02495   0.17041   0.53233 1.0
O3       1 a   0.13847   0.42284   0.50687 1.0
O4       1 a   0.38351   0.82440   0.49883 1.0
O5       1 a   0.08639   0.92399   0.48674 1.0
O6       1 a   0.33955   0.30998   0.48407 1.0
Ga5      1 a   0.08060   0.00576   0.41260 1.0
Ga6      1 a   0.33447   0.22887   0.40757 1.0
Ga7      1 a   0.93891   0.50869   0.37720 1.0
Ga8      1 a   0.19511   0.72031   0.37888 1.0
H5       1 a   0.95299   0.77290   0.37661 1.0
H6       1 a   0.19981   0.46260   0.37419 1.0
H7       1 a   0.07127   0.26795   0.41093 1.0
H8       1 a   0.31987   0.96293   0.41103 1.0
O7       1 a   0.91353   0.05651   0.43133 1.0
O8       1 a   0.16649   0.17373   0.43021 1.0
O9       1 a   0.94174   0.56537   0.45385 1.0
O10      1 a   0.19361   0.66808   0.45446 1.0
O11      1 a   0.02645   0.81144   0.39738 1.0
O12      1 a   0.27627   0.42234   0.39354 1.0
O13      1 a   0.99569   0.31127   0.39095 1.0
O14      1 a   0.24563   0.92168   0.39096 1.0
Ga9      1 a   0.24218   0.00214   0.31913 1.0
Ga10     1 a   0.99234   0.23974   0.31820 1.0
Ga11     1 a   0.08234   0.51505   0.28189 1.0
Ga12     1 a   0.33834   0.71808   0.27442 1.0
H9       1 a   0.10269   0.77194   0.28509 1.0
H10      1 a   0.31268   0.47654   0.27341 1.0
H11      1 a   0.20476   0.27240   0.28805 1.0
H12      1 a   0.95821   0.96115   0.29240 1.0
O15      1 a   0.07510   0.06285   0.33116 1.0
O16      1 a   0.32561   0.17111   0.32934 1.0
O17      1 a   0.10315   0.55857   0.35593 1.0
O18      1 a   0.35702   0.67430   0.35172 1.0
O19      1 a   0.17307   0.80591   0.30856 1.0
O20      1 a   0.92984   0.42541   0.30157 1.0
O21      1 a   0.12371   0.30598   0.27417 1.0
O22      1 a   0.36860   0.91738   0.28045 1.0
O23      1 a   0.24787   0.54621   0.25978 1.0
O24      1 a   0.00089   0.67081   0.25507 1.0
Ga13     1 a   0.68779   0.21494   0.50649 1.0
Ga14     1 a   0.42737   0.01490   0.50371 1.0
Ga15     1 a   0.52858   0.72675   0.47500 1.0
Ga16     1 a   0.77646   0.49209   0.46897 1.0
H13      1 a   0.55712   0.44304   0.49651 1.0
H14      1 a   0.80953   0.77138   0.50053 1.0
H15      1 a   0.66524   0.96001   0.50757 1.0
H16      1 a   0.46274   0.24139   0.52355 1.0
O25      1 a   0.77144   0.06104   0.53146 1.0
O26      1 a   0.52072   0.16508   0.53287 1.0
O27      1 a   0.63963   0.41120   0.50778 1.0
O28      1 a   0.89079   0.80755   0.51145 1.0
O29      1 a   0.59044   0.92469   0.48647 1.0
O30      1 a   0.84225   0.31046   0.48441 1.0
Ga17     1 a   0.57969   0.01319   0.40602 1.0
Ga18     1 a   0.83189   0.22509   0.41194 1.0
Ga19     1 a   0.44083   0.50747   0.37383 1.0
Ga20     1 a   0.69022   0.72373   0.37966 1.0
H17      1 a   0.45788   0.77533   0.37563 1.0
H18      1 a   0.70253   0.46232   0.37373 1.0
H19      1 a   0.56581   0.27777   0.40743 1.0
H20      1 a   0.81949   0.96500   0.40942 1.0
O31      1 a   0.41781   0.06248   0.42991 1.0
O32      1 a   0.66631   0.17195   0.43139 1.0
O33      1 a   0.44201   0.56409   0.45244 1.0
O34      1 a   0.69338   0.66437   0.45384 1.0
O35      1 a   0.53048   0.81432   0.39711 1.0
O36      1 a   0.77577   0.42165   0.39467 1.0
O37      1 a   0.49335   0.31379   0.38613 1.0
O38      1 a   0.74528   0.92245   0.38789 1.0
Ga21     1 a   0.74289   0.00707   0.31679 1.0
Ga22     1 a   0.49093   0.23128   0.30283 1.0
Ga23     1 a   0.58420   0.51913   0.27900 1.0
Ga24     1 a   0.84885   0.72263   0.28137 1.0
H21      1 a   0.60462   0.77538   0.27851 1.0
H22      1 a   0.81082   0.49559   0.26714 1.0
H23      1 a   0.71780   0.29680   0.29245 1.0
H24      1 a   0.42283   0.97874   0.25905 1.0
O39      1 a   0.58343   0.07428   0.32994 1.0
O40      1 a   0.83025   0.17194   0.33167 1.0
O41      1 a   0.60579   0.56278   0.35289 1.0
O42      1 a   0.85356   0.67690   0.35469 1.0
O43      1 a   0.68228   0.81124   0.29802 1.0
O44      1 a   0.43295   0.42060   0.29628 1.0
O45      1 a   0.64064   0.32526   0.27412 1.0
O46      1 a   0.87847   0.92506   0.27758 1.0
O47      1 a   0.75176   0.56949   0.25434 1.0
O48      1 a   0.50067   0.67351   0.25241 1.0
C1       1 a   0.86455   0.76269   0.14424 1.0
C2       1 a   0.80391   0.63769   0.14437 1.0
C3       1 a   0.03122   0.63769   0.14392 1.0
C4       1 a   0.97058   0.76269   0.14401 1.0
C5       1 a   0.86455   0.01269   0.14425 1.0
C6       1 a   0.80391   0.88769   0.14437 1.0
C7       1 a   0.03122   0.88769   0.14391 1.0
C8       1 a   0.97058   0.01269   0.14401 1.0
C9       1 a   0.86455   0.26269   0.14426 1.0
C10      1 a   0.80391   0.13769   0.14439 1.0
C11      1 a   0.03122   0.13769   0.14392 1.0
C12      1 a   0.97058   0.26269   0.14403 1.0
C13      1 a   0.86455   0.51269   0.14426 1.0
C14      1 a   0.80391   0.38769   0.14440 1.0
C15      1 a   0.03122   0.38769   0.14393 1.0
C16      1 a   0.97058   0.51269   0.14404 1.0
C17      1 a   0.18930   0.76335   0.16278 1.0
C18      1 a   0.13724   0.63769   0.14382 1.0
C19      1 a   0.36455   0.63768   0.14413 1.0
C20      1 a   0.30391   0.76268   0.14399 1.0
C21      1 a   0.19789   0.01268   0.14385 1.0
C22      1 a   0.13724   0.88769   0.14381 1.0
C23      1 a   0.36455   0.88768   0.14412 1.0
C24      1 a   0.30391   0.01268   0.14399 1.0
C25      1 a   0.19789   0.26268   0.14385 1.0
C26      1 a   0.13724   0.13769   0.14382 1.0
C27      1 a   0.36455   0.13768   0.14412 1.0
C28      1 a   0.30391   0.26268   0.14399 1.0
C29      1 a   0.19789   0.51268   0.14385 1.0
C30      1 a   0.13724   0.38769   0.14383 1.0
C31      1 a   0.36455   0.38768   0.14413 1.0
C32      1 a   0.30391   0.51268   0.14400 1.0
C33      1 a   0.53122   0.76268   0.14447 1.0
C34      1 a   0.47058   0.63768   0.14438 1.0
C35      1 a   0.69789   0.63769   0.14453 1.0
C36      1 a   0.63725   0.76268   0.14457 1.0
C37      1 a   0.53122   0.01268   0.14448 1.0
C38      1 a   0.47058   0.88768   0.14437 1.0
C39      1 a   0.69789   0.88769   0.14455 1.0
C40      1 a   0.63725   0.01268   0.14459 1.0
C41      1 a   0.53122   0.26268   0.14448 1.0
C42      1 a   0.47809   0.13760   0.16792 1.0
C43      1 a   0.69789   0.13769   0.14456 1.0
C44      1 a   0.63725   0.26268   0.14459 1.0
C45      1 a   0.53122   0.51268   0.14447 1.0
C46      1 a   0.47058   0.38768   0.14437 1.0
C47      1 a   0.69789   0.38769   0.14455 1.0
C48      1 a   0.63725   0.51268   0.14456 1.0
O49      1 a   0.47440   0.13098   0.22464 1.0
O50      1 a   0.21431   0.78052   0.21693 1.0
N        1 a   0.53925   0.72646   0.59886 1.0
O51      1 a   0.58082   0.67737   0.55349 1.0
O52      1 a   0.61762   0.76239   0.63278 1.0
O53      1 a   0.42530   0.73303   0.60741 1.0
