# Supplementary material for: Operando-electrified solvay process
Source: Nat Commun. 2025 Oct 14;16:9128. doi: 10.1038/s41467-025-63539-3 (PMC12521556; doi:10.1038/s41467-025-63539-3)
Supplement: Supplementary file 3 — Supplementary Data 1 [file 41467_2025_63539_MOESM3_ESM.zip › Supplementary Data 1/GaOOH rGO NO3H.cif]

data_GaOOH_rGO_NO3H

_audit_creation_date               2024-08-30
_audit_creation_method             'generated by MedeA 3.3.1'

_chemical_formula_sum              'C48H25Ga24NO53'

_symmetry_space_group_name_H-M     'P1'
_symmetry_Int_Tables_number        1

_cell_length_a                     10.80344
_cell_length_b                     9.78492
_cell_length_c                     25.00000
_cell_angle_alpha                  90.00
_cell_angle_beta                   90.00
_cell_angle_gamma                  90.00
_cell_volume                       2642.77
_cell_formula_units_Z              1

loop_
_atom_site_label
_atom_site_symmetry_multiplicity
_atom_site_Wyckoff_symbol
_atom_site_fract_x
_atom_site_fract_y
_atom_site_fract_z
_atom_site_occupancy
Ga1      1 a   0.18310   0.22500   0.50370 1.0
Ga2      1 a   0.92498   0.00936   0.50688 1.0
Ga3      1 a   0.02616   0.73806   0.46968 1.0
Ga4      1 a   0.27896   0.49315   0.46692 1.0
H1       1 a   0.05704   0.45613   0.49152 1.0
H2       1 a   0.30710   0.78153   0.48776 1.0
H3       1 a   0.20649   0.99155   0.52124 1.0
H4       1 a   0.96298   0.24352   0.52188 1.0
O1       1 a   0.26970   0.06318   0.53182 1.0
O2       1 a   0.02432   0.17085   0.53212 1.0
O3       1 a   0.13716   0.42292   0.50609 1.0
O4       1 a   0.38763   0.81683   0.50153 1.0
O5       1 a   0.08490   0.92385   0.48707 1.0
O6       1 a   0.33872   0.30975   0.48432 1.0
Ga5      1 a   0.07947   0.00563   0.41209 1.0
Ga6      1 a   0.33375   0.22773   0.40708 1.0
Ga7      1 a   0.93847   0.50819   0.37661 1.0
Ga8      1 a   0.19422   0.72090   0.37851 1.0
H5       1 a   0.95244   0.77251   0.37645 1.0
H6       1 a   0.19821   0.46334   0.37401 1.0
H7       1 a   0.07027   0.26797   0.41102 1.0
H8       1 a   0.31911   0.96336   0.41117 1.0
O7       1 a   0.91273   0.05640   0.43111 1.0
O8       1 a   0.16633   0.17299   0.43012 1.0
O9       1 a   0.94140   0.56547   0.45357 1.0
O10      1 a   0.19471   0.66899   0.45461 1.0
O11      1 a   0.02598   0.81143   0.39731 1.0
O12      1 a   0.27545   0.42167   0.39319 1.0
O13      1 a   0.99508   0.31108   0.39116 1.0
O14      1 a   0.24490   0.92158   0.39124 1.0
Ga9      1 a   0.24218   0.00214   0.31913 1.0
Ga10     1 a   0.99234   0.23974   0.31820 1.0
Ga11     1 a   0.08234   0.51505   0.28189 1.0
Ga12     1 a   0.33834   0.71808   0.27442 1.0
H9       1 a   0.10269   0.77194   0.28509 1.0
H10      1 a   0.31268   0.47654   0.27341 1.0
H11      1 a   0.20476   0.27240   0.28805 1.0
H12      1 a   0.95821   0.96115   0.29240 1.0
O15      1 a   0.07510   0.06285   0.33116 1.0
O16      1 a   0.32561   0.17111   0.32934 1.0
O17      1 a   0.10372   0.55785   0.35637 1.0
O18      1 a   0.35745   0.67465   0.35207 1.0
O19      1 a   0.17307   0.80591   0.30856 1.0
O20      1 a   0.92984   0.42541   0.30157 1.0
O21      1 a   0.12371   0.30598   0.27417 1.0
O22      1 a   0.36860   0.91738   0.28045 1.0
O23      1 a   0.24787   0.54621   0.25978 1.0
O24      1 a   0.00089   0.67081   0.25507 1.0
Ga13     1 a   0.68904   0.21442   0.50633 1.0
Ga14     1 a   0.42983   0.01302   0.50419 1.0
Ga15     1 a   0.52593   0.73063   0.46667 1.0
Ga16     1 a   0.77682   0.49181   0.46856 1.0
H13      1 a   0.55869   0.44693   0.49477 1.0
H14      1 a   0.80849   0.77088   0.49692 1.0
H15      1 a   0.66714   0.96125   0.50558 1.0
H16      1 a   0.46210   0.24171   0.52120 1.0
O25      1 a   0.76849   0.05739   0.53144 1.0
O26      1 a   0.52048   0.16685   0.53219 1.0
O27      1 a   0.63966   0.41579   0.50852 1.0
O28      1 a   0.88823   0.80519   0.51086 1.0
O29      1 a   0.59102   0.92467   0.48434 1.0
O30      1 a   0.84148   0.31018   0.48456 1.0
Ga17     1 a   0.57930   0.01595   0.40530 1.0
Ga18     1 a   0.83144   0.22561   0.41155 1.0
Ga19     1 a   0.43966   0.50473   0.37244 1.0
Ga20     1 a   0.69058   0.72467   0.37766 1.0
H17      1 a   0.45380   0.77121   0.37276 1.0
H18      1 a   0.70153   0.46335   0.37366 1.0
H19      1 a   0.56574   0.27747   0.40756 1.0
H20      1 a   0.81874   0.96501   0.40936 1.0
O31      1 a   0.41712   0.06098   0.43032 1.0
O32      1 a   0.66552   0.17397   0.43118 1.0
O33      1 a   0.44266   0.56299   0.45182 1.0
O34      1 a   0.69164   0.66688   0.45365 1.0
O35      1 a   0.52723   0.81430   0.39437 1.0
O36      1 a   0.77523   0.42240   0.39459 1.0
O37      1 a   0.49250   0.31289   0.38641 1.0
O38      1 a   0.74404   0.92256   0.38795 1.0
Ga21     1 a   0.74289   0.00707   0.31679 1.0
Ga22     1 a   0.49093   0.23128   0.30283 1.0
Ga23     1 a   0.58420   0.51913   0.27900 1.0
Ga24     1 a   0.84885   0.72263   0.28137 1.0
H21      1 a   0.60462   0.77538   0.27851 1.0
H22      1 a   0.81082   0.49559   0.26714 1.0
H23      1 a   0.71780   0.29680   0.29245 1.0
H24      1 a   0.42283   0.97874   0.25905 1.0
O39      1 a   0.58343   0.07428   0.32994 1.0
O40      1 a   0.83025   0.17194   0.33167 1.0
O41      1 a   0.60585   0.56209   0.35314 1.0
O42      1 a   0.85400   0.67756   0.35483 1.0
O43      1 a   0.68228   0.81124   0.29802 1.0
O44      1 a   0.43295   0.42060   0.29628 1.0
O45      1 a   0.64064   0.32526   0.27412 1.0
O46      1 a   0.87847   0.92506   0.27758 1.0
O47      1 a   0.75176   0.56949   0.25434 1.0
O48      1 a   0.50067   0.67351   0.25241 1.0
C1       1 a   0.86455   0.76269   0.14424 1.0
C2       1 a   0.80391   0.63769   0.14437 1.0
C3       1 a   0.03122   0.63769   0.14392 1.0
C4       1 a   0.97058   0.76269   0.14401 1.0
C5       1 a   0.86455   0.01269   0.14425 1.0
C6       1 a   0.80391   0.88769   0.14437 1.0
C7       1 a   0.03122   0.88769   0.14391 1.0
C8       1 a   0.97058   0.01269   0.14401 1.0
C9       1 a   0.86455   0.26269   0.14426 1.0
C10      1 a   0.80391   0.13769   0.14439 1.0
C11      1 a   0.03122   0.13769   0.14392 1.0
C12      1 a   0.97058   0.26269   0.14403 1.0
C13      1 a   0.86455   0.51269   0.14426 1.0
C14      1 a   0.80391   0.38769   0.14440 1.0
C15      1 a   0.03122   0.38769   0.14393 1.0
C16      1 a   0.97058   0.51269   0.14404 1.0
C17      1 a   0.18930   0.76335   0.16278 1.0
C18      1 a   0.13724   0.63769   0.14382 1.0
C19      1 a   0.36455   0.63768   0.14413 1.0
C20      1 a   0.30391   0.76268   0.14399 1.0
C21      1 a   0.19789   0.01268   0.14385 1.0
C22      1 a   0.13724   0.88769   0.14381 1.0
C23      1 a   0.36455   0.88768   0.14412 1.0
C24      1 a   0.30391   0.01268   0.14399 1.0
C25      1 a   0.19789   0.26268   0.14385 1.0
C26      1 a   0.13724   0.13769   0.14382 1.0
C27      1 a   0.36455   0.13768   0.14412 1.0
C28      1 a   0.30391   0.26268   0.14399 1.0
C29      1 a   0.19789   0.51268   0.14385 1.0
C30      1 a   0.13724   0.38769   0.14383 1.0
C31      1 a   0.36455   0.38768   0.14413 1.0
C32      1 a   0.30391   0.51268   0.14400 1.0
C33      1 a   0.53122   0.76268   0.14447 1.0
C34      1 a   0.47058   0.63768   0.14438 1.0
C35      1 a   0.69789   0.63769   0.14453 1.0
C36      1 a   0.63725   0.76268   0.14457 1.0
C37      1 a   0.53122   0.01268   0.14448 1.0
C38      1 a   0.47058   0.88768   0.14437 1.0
C39      1 a   0.69789   0.88769   0.14455 1.0
C40      1 a   0.63725   0.01268   0.14459 1.0
C41      1 a   0.53122   0.26268   0.14448 1.0
C42      1 a   0.47809   0.13760   0.16792 1.0
C43      1 a   0.69789   0.13769   0.14456 1.0
C44      1 a   0.63725   0.26268   0.14459 1.0
C45      1 a   0.53122   0.51268   0.14447 1.0
C46      1 a   0.47058   0.38768   0.14437 1.0
C47      1 a   0.69789   0.38769   0.14455 1.0
C48      1 a   0.63725   0.51268   0.14456 1.0
O49      1 a   0.47440   0.13098   0.22464 1.0
O50      1 a   0.21431   0.78052   0.21693 1.0
N        1 a   0.54308   0.77490   0.60788 1.0
O51      1 a   0.57721   0.69313   0.57401 1.0
O52      1 a   0.54298   0.71881   0.66105 1.0
O53      1 a   0.50936   0.89432   0.60404 1.0
H25      1 a   0.51427   0.79706   0.68251 1.0
