# Supplementary material for: Operando-electrified solvay process
Source: Nat Commun. 2025 Oct 14;16:9128. doi: 10.1038/s41467-025-63539-3 (PMC12521556; doi:10.1038/s41467-025-63539-3)
Supplement: Supplementary file 3 — Supplementary Data 1 [file 41467_2025_63539_MOESM3_ESM.zip › Supplementary Data 1/GaOOH rGO.cif]

data_GaOOH_rGO_weitiao_opt

_audit_creation_date               2024-08-23
_audit_creation_method             'generated by MedeA 3.3.1'

_chemical_formula_sum              'C24H12Ga12O25'

_symmetry_space_group_name_H-M     'P1'
_symmetry_Int_Tables_number        1

_cell_length_a                     10.80344
_cell_length_b                     9.78492
_cell_length_c                     25.00000
_cell_angle_alpha                  90.00
_cell_angle_beta                   90.00
_cell_angle_gamma                  90.00
_cell_volume                       2642.77
_cell_formula_units_Z              2

loop_
_atom_site_label
_atom_site_symmetry_multiplicity
_atom_site_Wyckoff_symbol
_atom_site_fract_x
_atom_site_fract_y
_atom_site_fract_z
_atom_site_occupancy
Ga1      1 a   0.17200   0.19925   0.51019 1.0
Ga2      1 a   0.90534   0.99696   0.51198 1.0
Ga3      1 a   0.01041   0.71353   0.47420 1.0
Ga4      1 a   0.26231   0.47311   0.47220 1.0
H1       1 a   0.04251   0.43016   0.49939 1.0
H2       1 a   0.29494   0.75889   0.49870 1.0
H3       1 a   0.15104   0.94892   0.51269 1.0
H4       1 a   0.94620   0.22558   0.52648 1.0
O1       1 a   0.24996   0.04084   0.53379 1.0
O2       1 a   0.00587   0.15041   0.53582 1.0
O3       1 a   0.12464   0.39839   0.51195 1.0
O4       1 a   0.37654   0.79648   0.50961 1.0
O5       1 a   0.07315   0.90835   0.49191 1.0
O6       1 a   0.32505   0.29190   0.48758 1.0
Ga5      1 a   0.06281   0.99179   0.41540 1.0
Ga6      1 a   0.31679   0.21141   0.41292 1.0
Ga7      1 a   0.92077   0.49029   0.38160 1.0
Ga8      1 a   0.17793   0.70491   0.38372 1.0
H5       1 a   0.93617   0.75569   0.38275 1.0
H6       1 a   0.18114   0.44782   0.37929 1.0
H7       1 a   0.05440   0.25026   0.41696 1.0
H8       1 a   0.30318   0.94908   0.41643 1.0
O7       1 a   0.89753   0.03847   0.43646 1.0
O8       1 a   0.14833   0.15740   0.43495 1.0
O9       1 a   0.92289   0.54711   0.45903 1.0
O10      1 a   0.17657   0.64939   0.46043 1.0
O11      1 a   0.00999   0.79511   0.40395 1.0
O12      1 a   0.25859   0.40602   0.39840 1.0
O13      1 a   0.97753   0.29408   0.39678 1.0
O14      1 a   0.22701   0.90519   0.39687 1.0
Ga9      1 a   0.22601   0.98621   0.32545 1.0
Ga10     1 a   0.97575   0.22323   0.32414 1.0
Ga11     1 a   0.06495   0.49899   0.28712 1.0
Ga12     1 a   0.32152   0.70415   0.27896 1.0
H9       1 a   0.08681   0.75676   0.28964 1.0
H10      1 a   0.29436   0.46360   0.27790 1.0
H11      1 a   0.18860   0.25713   0.29415 1.0
H12      1 a   0.94218   0.94420   0.29842 1.0
O15      1 a   0.05883   0.04682   0.33716 1.0
O16      1 a   0.30916   0.15568   0.33530 1.0
O17      1 a   0.08601   0.54270   0.36162 1.0
O18      1 a   0.33982   0.65874   0.35710 1.0
O19      1 a   0.15684   0.79026   0.31349 1.0
O20      1 a   0.91251   0.40810   0.30730 1.0
O21      1 a   0.10741   0.29048   0.28025 1.0
O22      1 a   0.35724   0.90109   0.29007 1.0
O23      1 a   0.22986   0.53288   0.26405 1.0
O24      1 a   0.98449   0.65469   0.26003 1.0
Ga13     1 a   0.66883   0.19814   0.51095 1.0
Ga14     1 a   0.40630   0.99771   0.50991 1.0
Ga15     1 a   0.50869   0.71544   0.47111 1.0
Ga16     1 a   0.75809   0.47457   0.47346 1.0
H13      1 a   0.53948   0.43196   0.49834 1.0
H14      1 a   0.79690   0.75850   0.50221 1.0
H15      1 a   0.64866   0.94705   0.51044 1.0
H16      1 a   0.44487   0.22508   0.52551 1.0
O25      1 a   0.74843   0.04017   0.53471 1.0
O26      1 a   0.50408   0.15019   0.53611 1.0
O27      1 a   0.62057   0.39981   0.51211 1.0
O28      1 a   0.87851   0.79467   0.51350 1.0
O29      1 a   0.57179   0.90917   0.48910 1.0
O30      1 a   0.82198   0.29268   0.48963 1.0
Ga17     1 a   0.56158   0.99804   0.41133 1.0
Ga18     1 a   0.81452   0.20898   0.41697 1.0
Ga19     1 a   0.42176   0.48941   0.37780 1.0
Ga20     1 a   0.67410   0.70890   0.38296 1.0
H17      1 a   0.43655   0.75415   0.37759 1.0
H18      1 a   0.68384   0.44857   0.37892 1.0
H19      1 a   0.54979   0.25902   0.41243 1.0
H20      1 a   0.80180   0.94732   0.41459 1.0
O31      1 a   0.39885   0.04250   0.43468 1.0
O32      1 a   0.64838   0.15709   0.43566 1.0
O33      1 a   0.42477   0.54719   0.45649 1.0
O34      1 a   0.67496   0.65157   0.45950 1.0
O35      1 a   0.51054   0.79707   0.39946 1.0
O36      1 a   0.75795   0.40668   0.39992 1.0
O37      1 a   0.47617   0.29588   0.39120 1.0
O38      1 a   0.72671   0.90578   0.39322 1.0
Ga21     1 a   0.72602   0.98986   0.32234 1.0
Ga22     1 a   0.47590   0.21963   0.31151 1.0
Ga23     1 a   0.56704   0.50477   0.28494 1.0
Ga24     1 a   0.83258   0.70585   0.28659 1.0
H21      1 a   0.58848   0.75943   0.28332 1.0
H22      1 a   0.79248   0.47910   0.27198 1.0
H23      1 a   0.70264   0.28162   0.30076 1.0
H24      1 a   0.41755   0.95849   0.27113 1.0
O39      1 a   0.56587   0.05721   0.33546 1.0
O40      1 a   0.81335   0.15456   0.33782 1.0
O41      1 a   0.58881   0.54723   0.35891 1.0
O42      1 a   0.83771   0.66149   0.36034 1.0
O43      1 a   0.66599   0.79550   0.30294 1.0
O44      1 a   0.41535   0.40666   0.30264 1.0
O45      1 a   0.62476   0.31144   0.28334 1.0
O46      1 a   0.86252   0.90845   0.28356 1.0
O47      1 a   0.73439   0.55351   0.25918 1.0
O48      1 a   0.48427   0.65809   0.25745 1.0
C1       1 a   0.86801   0.76806   0.14728 1.0
C2       1 a   0.80737   0.64305   0.14741 1.0
C3       1 a   0.03467   0.64305   0.14696 1.0
C4       1 a   0.97403   0.76805   0.14705 1.0
C5       1 a   0.86801   0.01806   0.14729 1.0
C6       1 a   0.80737   0.89305   0.14742 1.0
C7       1 a   0.03467   0.89305   0.14695 1.0
C8       1 a   0.97403   0.01805   0.14705 1.0
C9       1 a   0.86801   0.26806   0.14731 1.0
C10      1 a   0.80737   0.14305   0.14743 1.0
C11      1 a   0.03467   0.14305   0.14696 1.0
C12      1 a   0.97403   0.26805   0.14707 1.0
C13      1 a   0.86801   0.51806   0.14730 1.0
C14      1 a   0.80737   0.39305   0.14744 1.0
C15      1 a   0.03467   0.39305   0.14697 1.0
C16      1 a   0.97403   0.51805   0.14708 1.0
C17      1 a   0.19284   0.76838   0.16649 1.0
C18      1 a   0.14070   0.64305   0.14686 1.0
C19      1 a   0.36801   0.64304   0.14717 1.0
C20      1 a   0.30737   0.76804   0.14704 1.0
C21      1 a   0.20134   0.01804   0.14689 1.0
C22      1 a   0.14070   0.89305   0.14686 1.0
C23      1 a   0.36801   0.89304   0.14716 1.0
C24      1 a   0.30737   0.01804   0.14703 1.0
C25      1 a   0.20134   0.26804   0.14689 1.0
C26      1 a   0.14070   0.14305   0.14686 1.0
C27      1 a   0.36801   0.14304   0.14717 1.0
C28      1 a   0.30737   0.26804   0.14704 1.0
C29      1 a   0.20134   0.51804   0.14690 1.0
C30      1 a   0.14070   0.39305   0.14687 1.0
C31      1 a   0.36801   0.39304   0.14717 1.0
C32      1 a   0.30737   0.51804   0.14704 1.0
C33      1 a   0.53468   0.76804   0.14752 1.0
C34      1 a   0.47403   0.64304   0.14742 1.0
C35      1 a   0.70134   0.64305   0.14758 1.0
C36      1 a   0.64070   0.76805   0.14761 1.0
C37      1 a   0.53468   0.01804   0.14752 1.0
C38      1 a   0.47403   0.89304   0.14741 1.0
C39      1 a   0.70134   0.89305   0.14759 1.0
C40      1 a   0.64070   0.01805   0.14763 1.0
C41      1 a   0.53468   0.26804   0.14752 1.0
C42      1 a   0.48143   0.14234   0.17047 1.0
C43      1 a   0.70134   0.14305   0.14760 1.0
C44      1 a   0.64070   0.26805   0.14763 1.0
C45      1 a   0.53468   0.51804   0.14751 1.0
C46      1 a   0.47403   0.39304   0.14741 1.0
C47      1 a   0.70134   0.39305   0.14759 1.0
C48      1 a   0.64070   0.51805   0.14760 1.0
O49      1 a   0.47007   0.13140   0.22663 1.0
O50      1 a   0.20959   0.78093   0.22134 1.0
