# Supplementary material for: Operando-electrified solvay process
Source: Nat Commun. 2025 Oct 14;16:9128. doi: 10.1038/s41467-025-63539-3 (PMC12521556; doi:10.1038/s41467-025-63539-3)
Supplement: Supplementary file 5 — Source data [file 41467_2025_63539_MOESM5_ESM.xlsx]

## Sheet: Fig 1d
O2-H2O		H2O-H2	NO3-N2	N2-NH4		NO3-NH4
pH	Potential V	Potential V	Potential V	pH	Potential V	pH	Potential V
	vs. SHE	vs. SHE	vs. SHE		vs. SHE		vs. SHE
0	1.23	0	1.17	0	0.274	0	0.69
1	1.1708	-0.0592	1.09896	1	0.19507	1	0.616
2	1.1116	-0.1184	1.02792	2	0.11613	2	0.542
3	1.0524	-0.1776	0.95688	3	0.0372	3	0.468
4	0.9932	-0.2368	0.88584	4	-0.04173	4	0.394
5	0.934	-0.296	0.8148	5	-0.12067	5	0.32
6	0.8748	-0.3552	0.74376	6	-0.1996	6	0.246
7	0.8156	-0.4144	0.67272	7	-0.27853	7	0.172
8	0.7564	-0.4736	0.60168	8	-0.35747	8	0.098
9	0.6972	-0.5328	0.53064	9	-0.4364	9	0.024
10	0.638	-0.592	0.4596	9.25	-0.45613	9.25	0.0055
11	0.5788	-0.6512	0.38856	10	-0.50053	10	-0.04445
12	0.5196	-0.7104	0.31752	11	-0.55973	11	-0.11105
13	0.4604	-0.7696	0.24648	12	-0.61893	12	-0.17765
14	0.4012	-0.8288	0.17544	13	-0.67813	13	-0.24425
				14	-0.73733	14	-0.31085

## Sheet: Fig 1e
E\-(*CO)	U\-(L)
eV	V
-0.80991	-0.80748
-0.64847	-0.65124
-0.62784	-0.62733
-0.49137	-0.49193
-0.4074	-0.4086
-0.37554	-0.37428
-0.29591	-0.42186
-0.238	-0.23816
-0.20542	-0.20739
-0.13918	-0.27202
-0.11239	-0.34256
-0.099	-0.36576
-0.06208	-0.40245
-0.04905	-0.43062
0.03819	-0.54069
0.32487	-0.71942
0.29265	-0.87802
0.29555	-0.97555
0.59236	-0.97555
-1.1	-1.087

## Sheet: Fig 2b
GaOOH/rGO			PDF#06-0180
2 Theta	Intensity		2 Theta	Intensity
degree	a.u.		degree	a.u.
10.0001	0.19316		18.052	6
10.0501	0.55452		19.364	2
10.1001	0.42586		21.477	100
10.1501	-0.30581		26.667	10
10.2001	0.47147		33.679	35
10.2501	0.63467		35.264	12
10.3001	0.24579		36.04	2
10.3501	1.51278		36.649	4
10.4002	1.27965		37.216	40
10.4502	0.16135		39.383	4
10.5002	-0.10314		40.719	8
10.5502	0.35117		41.764	11
10.6002	0.02326		45.764	4
10.6502	0.22708		47.995	2
10.7002	-0.10136		51.252	8
10.7502	0.6329		53.989	30
10.8002	0.64785		54.899	10
10.8502	0.31945		56.027	2
10.9002	0.33369		58.234	4
10.9502	0.28555		59.981	12
11.0002	1.11099		62.444	8
11.0502	0.39501		64.029	6
11.1002	0.05357		65.082	4
11.1502	1.07665		66.761	2
11.2003	-0.06776		67.859	4
11.2503	0.33931		68.997	2
11.3003	0.25584		70.176	4
11.3503	0.5158		72.673	2
11.4003	1.06717		74.677	2
11.4503	0.58693		76.082	2
11.5003	0.98006		80.676	2
11.5503	0.94653		85.948	4
11.6003	1.00532		87.887	4
11.6503	0.91842
11.7003	0.81979
11.7503	0.80341
11.8003	0.78627
11.8503	1.20634
11.9003	0.11459
11.9503	1.16901
12.0003	0.05457
12.0504	0.83625
12.1004	0.99103
12.1504	0.79088
12.2004	0.96579
12.2504	1.38872
12.3004	1.43566
12.3504	0.76359
12.4004	0.80848
12.4504	0.84231
12.5004	1.38505
12.5504	0.77069
12.6004	1.1342
12.6504	0.96556
12.7004	0.59775
12.7504	1.06175
12.8004	0.91052
12.8505	1.27906
12.9005	1.31233
12.9505	1.03232
13.0005	0
13.0505	1.29036
13.1005	0.4024
13.1505	0.46015
13.2005	0.87161
13.2505	0.41681
13.3005	0.58577
13.3505	1.17049
13.4005	0.93099
13.4505	0.1273
13.5005	1.74943
13.5505	1.21539
13.6006	0.4812
13.6506	0.29788
13.7006	0.52045
13.7506	0.44991
13.8006	1.11729
13.8506	0.83661
13.9006	0.79387
13.9506	1.1881
14.0006	0.32031
14.0506	0.30552
14.1006	1.41576
14.1506	0.52401
14.2006	0.94432
14.2506	0.7177
14.3006	-0.37385
14.3506	0.2307
14.4007	1.43938
14.4507	1.03217
14.5007	0.73812
14.5507	0.88123
14.6007	0.50252
14.6507	0.23801
14.7007	0.44171
14.7507	0.70664
14.8007	0.92882
14.8507	1.21326
14.9007	0.28898
14.9507	0.478
15.0007	0.80232
15.0507	0.53098
15.1007	0.72898
15.1508	0.34234
15.2007	0.51809
15.2508	1.15122
15.3008	0.55477
15.3508	0.70774
15.4008	0.58916
15.4508	0.07404
15.5008	-0.11861
15.5508	0.29324
15.6008	0.3916
15.6508	-0.000520045
15.7008	0.31491
15.7508	1.0479
15.8008	0.64445
15.8508	0.68761
15.9008	0.33537
15.9509	0.28476
16.0008	-0.02621
16.0509	0.55748
16.1009	0.72485
16.1509	0.22489
16.2009	-0.29635
16.2509	-0.02586
16.3009	0.28636
16.3509	-0.24566
16.4009	0.1591
16.4509	0.08464
16.5009	0
16.5509	-0.06483
16.6009	-0.00384
16.6509	0.244
16.7009	-0.65434
16.7509	0.12515
16.801	0.51851
16.851	0.25469
16.901	-1.23726
16.951	0.12363
17.001	-0.16062
17.051	-0.50699
17.101	-0.06252
17.151	-0.02517
17.201	-0.12193
17.251	0.42617
17.301	0.02616
17.351	-0.25897
17.401	-0.02321
17.451	0.00345
17.501	-0.000997556
17.5511	-0.08855
17.6011	0.20882
17.6511	-0.10791
17.7011	-0.25872
17.7511	0.45538
17.8011	-0.5286
17.8511	-0.05464
17.9011	0.56524
17.9511	0.12205
18.0011	1.8568
18.0511	3.56049
18.1011	2.94014
18.1511	2.46572
18.2011	1.07525
18.2511	0.16376
18.3011	0.20021
18.3512	0.17363
18.4012	-0.20697
18.4512	0.19339
18.5012	0.19874
18.5512	0.05706
18.6012	0.07236
18.6512	-0.30834
18.7012	-0.15705
18.7512	0.23323
18.8012	-0.06447
18.8512	-0.30919
18.9012	0.94512
18.9512	-0.10157
19.0012	0.44475
19.0512	-0.36289
19.1012	-0.45252
19.1513	0.36488
19.2013	-0.18168
19.2513	-0.44722
19.3013	-0.69271
19.3513	-1.24015
19.4013	-0.20355
19.4513	-0.61489
19.5013	0.24482
19.5513	-0.38541
19.6013	-0.20357
19.6513	-0.32267
19.7013	-0.9737
19.7513	1.06335
19.8013	-0.23352
19.8513	0.0017
19.9013	-0.534
19.9514	-0.28861
20.0013	0.63388
20.0514	-0.04753
20.1014	-0.30185
20.1514	0.61096
20.2014	-0.68513
20.2514	-0.2621
20.3014	-0.68196
20.3514	-0.0607
20.4014	-0.16829
20.4514	-0.56777
20.5014	-0.22711
20.5514	-0.16731
20.6014	0.24563
20.6514	0.32673
20.7014	-0.23903
20.7514	0.05036
20.8014	-0.79608
20.8515	-0.22536
20.9015	0.02252
20.9515	-0.59342
21.0015	0.39481
21.0515	1.11122
21.1015	1.28781
21.1515	1.83858
21.2015	1.67056
21.2515	2.90972
21.3015	6.34607
21.3515	9.20064
21.4015	15.3874
21.4515	22.7624
21.5015	27.4086
21.5515	27.159
21.6015	21.1706
21.6516	13.5565
21.7016	6.91258
21.7516	5.05991
21.8016	2.63447
21.8516	0.81328
21.9016	0.37732
21.9516	0.57762
22.0016	0.45518
22.0516	-0.25002
22.1016	0.07605
22.1516	-0.5146
22.2016	0
22.2516	0.32689
22.3016	-0.33592
22.3516	-0.13339
22.4017	-0.60747
22.4517	0.14784
22.5017	-1.09641
22.5517	-0.28717
22.6017	0.44858
22.6517	-0.44013
22.7017	0.43273
22.7517	0.0552
22.8017	-0.14368
22.8517	-0.17489
22.9017	-0.31038
22.9517	-0.34113
23.0017	-0.4121
23.0517	-0.36825
23.1017	-0.59357
23.1517	-0.433
23.2018	-0.52151
23.2518	-0.37009
23.3018	-0.60268
23.3518	-0.41725
23.4018	-0.01178
23.4518	0.32078
23.5018	-1.03255
23.5518	0.25126
23.6018	0.29627
23.6518	-0.87651
23.7018	0.42096
23.7518	0.32371
23.8018	0.57178
23.8518	-0.76279
23.9018	1.16501
23.9519	0.46924
24.0019	0.36892
24.0519	0.07108
24.1019	0.66177
24.1519	-0.00799
24.2019	0.63783
24.2519	0.37828
24.3019	0.95338
24.3519	0.86417
24.4019	0.79668
24.4519	1.63795
24.5019	0.658
24.5519	1.57488
24.6019	0.98462
24.6519	0.68624
24.7019	1.66179
24.752	0.9313
24.802	1.0668
24.852	0.68332
24.902	1.25987
24.952	1.87035
25.002	1.16968
25.052	0.79375
25.102	0.77447
25.152	2.24574
25.202	1.84347
25.252	0.38956
25.302	1.35492
25.352	1.16444
25.402	0.61104
25.452	1.65162
25.502	1.34007
25.5521	1.45532
25.602	1.88424
25.6521	0.92777
25.7021	1.53479
25.7521	1.3822
25.8021	1.34393
25.8521	1.28486
25.9021	1.0909
25.9521	1.94896
26.0021	1.23393
26.0521	1.24774
26.1021	1.21927
26.1521	2.25343
26.2021	1.16213
26.2521	0.74727
26.3021	2.52975
26.3522	1.89548
26.4021	2.15535
26.4522	1.44529
26.5022	2.30819
26.5522	3.80394
26.6022	4.59147
26.6522	5.05366
26.7022	5.05643
26.7522	5.34968
26.8022	5.27731
26.8522	3.32723
26.9022	2.67734
26.9522	2.79654
27.0022	2.65374
27.0522	1.43585
27.1022	0.94476
27.1522	1.32638
27.2022	0.87261
27.2523	1.22837
27.3023	0.42554
27.3523	0.78604
27.4023	1.51977
27.4523	1.73963
27.5023	1.58154
27.5523	1.03545
27.6023	0.90246
27.6523	1.47565
27.7023	1.0871
27.7523	0.56091
27.8023	0.93916
27.8523	0.68894
27.9023	0.97834
27.9523	1.05643
28.0023	1.08132
28.0524	0.80109
28.1024	0.46782
28.1524	0.38161
28.2024	0.21053
28.2524	1.07968
28.3024	0.21716
28.3524	0.67702
28.4024	-0.04261
28.4524	1.20532
28.5024	0.30592
28.5524	0.91628
28.6024	0.86847
28.6524	0.36158
28.7024	0.30172
28.7524	-0.43605
28.8025	0.02337
28.8525	0.11707
28.9025	0.83613
28.9525	-0.63436
29.0025	-0.000311836
29.0525	-0.44964
29.1025	0.47575
29.1525	0.77493
29.2025	-0.154
29.2525	-0.01094
29.3025	-0.19084
29.3525	0.24443
29.4025	-0.58008
29.4525	-0.68627
29.5025	-0.46903
29.5526	-0.18831
29.6026	-0.188
29.6526	0
29.7026	-0.25928
29.7526	-0.55985
29.8026	-0.1408
29.8526	0.07082
29.9026	-0.31105
29.9526	0.37052
30.0026	-0.93753
30.0526	0.44174
30.1026	0.67626
30.1526	-0.01603
30.2026	-0.5422
30.2526	-0.11031
30.3026	-0.76042
30.3527	0.5464
30.4027	-0.10391
30.4527	-0.7664
30.5027	-0.64716
30.5527	-0.61124
30.6027	-0.4507
30.6527	0.37538
30.7027	0.54597
30.7527	0.62097
30.8027	-1.23167
30.8527	-0.28201
30.9027	0.21788
30.9527	-0.11604
31.0027	0.53913
31.0527	0.27634
31.1027	0.05454
31.1528	1.16464
31.2028	0.3156
31.2528	-0.53464
31.3028	0.36283
31.3528	-0.03202
31.4028	-0.31329
31.4528	1.22698
31.5028	-0.25627
31.5528	0.52087
31.6028	0.77435
31.6528	0.74513
31.7028	-0.58789
31.7528	1.04626
31.8028	1.58449
31.8528	0.45373
31.9028	0.08196
31.9529	1.31207
32.0029	-0.25199
32.0529	0.43174
32.1029	-0.38684
32.1529	1.00124
32.2029	0.33488
32.2529	0.28004
32.3029	0.89967
32.3529	-0.20233
32.4029	0.631
32.4529	0.03461
32.5029	0.00839
32.5529	0.08333
32.6029	0.79032
32.6529	0.49432
32.7029	0.12329
32.7529	0.84211
32.803	0.00575
32.853	0.91623
32.903	-0.33241
32.953	0.77998
33.003	0.47345
33.053	1.11214
33.103	0.52916
33.153	0.33858
33.203	-0.10349
33.253	1.22309
33.303	0.72336
33.353	1.13949
33.403	2.60451
33.453	2.04756
33.503	2.66477
33.553	5.14618
33.6031	6.70792
33.6531	8.69613
33.7031	11.6198
33.7531	15.1262
33.8031	14.1824
33.8531	10.8216
33.9031	8.00215
33.9531	4.77512
34.0031	4.12083
34.0531	2.06052
34.1031	1.87536
34.1531	1.5556
34.2031	1.52753
34.2531	1.74028
34.3031	2.14117
34.3531	1.61634
34.4032	1.78107
34.4532	0.99962
34.5032	2.25113
34.5532	2.15089
34.6032	1.88615
34.6532	2.25007
34.7032	2.96994
34.7532	3.13093
34.8032	1.9723
34.8532	3.67132
34.9032	2.52014
34.9532	3.80002
35.0032	4.19923
35.0532	3.39393
35.1032	6.57341
35.1532	9.10084
35.2033	12.0085
35.2533	16.3386
35.3033	14.7783
35.3533	12.172
35.4033	9.06173
35.4533	7.71783
35.5033	6.35953
35.5533	5.64302
35.6033	5.45555
35.6533	6.07635
35.7033	5.15363
35.7533	5.48764
35.8033	7.0906
35.8533	5.10772
35.9033	6.63326
35.9534	5.70943
36.0034	7.73147
36.0534	6.90859
36.1034	6.73103
36.1534	7.07303
36.2034	5.56979
36.2534	5.70256
36.3034	4.93956
36.3534	4.59203
36.4034	4.70419
36.4534	6.57725
36.5034	7.06548
36.5534	8.63708
36.6034	9.87726
36.6534	11.2233
36.7034	10.5914
36.7535	6.47176
36.8035	6.59467
36.8535	5.17729
36.9035	3.69992
36.9535	3.91375
37.0035	6.09897
37.0535	7.58889
37.1035	13.1867
37.1535	20.1426
37.2035	26.1439
37.2535	27.5866
37.3035	23.5763
37.3535	15.7048
37.4035	10.5039
37.4535	6.40951
37.5035	2.82509
37.5536	2.37641
37.6036	0.70606
37.6536	1.31361
37.7036	0.11483
37.7536	1.01331
37.8036	-0.72039
37.8536	0.80852
37.9036	-0.01747
37.9536	-0.53156
38.0036	-0.42419
38.0536	-0.11078
38.1036	-0.30355
38.1536	-0.19092
38.2036	0.01866
38.2536	0
38.3036	0.81485
38.3537	-0.21471
38.4037	0.18344
38.4537	-0.03254
38.5037	0.69967
38.5537	0.0472
38.6037	-0.15681
38.6537	0.21397
38.7037	0.60667
38.7537	0.20945
38.8037	0.42861
38.8537	0.79525
38.9037	0.36166
38.9537	-0.17299
39.0037	0.03344
39.0537	0.14925
39.1037	1.73759
39.1538	0.43262
39.2038	0.60962
39.2538	1.02073
39.3038	0.0702
39.3538	0.75822
39.4038	1.51389
39.4538	1.10742
39.5038	1.47487
39.5538	1.68133
39.6038	1.17296
39.6538	1.38783
39.7038	1.2021
39.7538	1.58285
39.8038	0.99017
39.8538	0.26722
39.9038	0.98608
39.9539	1.03386
40.0039	0.96169
40.0539	2.78165
40.1039	0.5229
40.1539	1.20751
40.2039	0.5236
40.2539	1.3973
40.3039	1.9437
40.3539	1.95491
40.4039	2.18006
40.4539	1.77724
40.5039	4.60959
40.5539	4.56419
40.6039	4.61817
40.6539	5.60664
40.7039	3.8207
40.754	4.65647
40.804	3.97907
40.854	2.90259
40.904	2.05216
40.954	2.50088
41.004	1.85287
41.054	2.16123
41.104	0.91409
41.154	1.36354
41.204	1.5387
41.254	1.51469
41.304	0.59261
41.354	2.23157
41.404	1.33669
41.454	0.87708
41.504	1.21885
41.554	2.0591
41.6041	1.27296
41.6541	2.49553
41.7041	2.72693
41.7541	4.57325
41.8041	4.60463
41.8541	5.86517
41.9041	5.61397
41.9541	5.67515
42.0041	4.16283
42.0541	2.60911
42.1041	2.1691
42.1541	1.57192
42.2041	1.16268
42.2541	1.06648
42.3041	0.99145
42.3541	0.59268
42.4042	1.2783
42.4542	0.99541
42.5042	0.66113
42.5542	1.11956
42.6042	1.38082
42.6542	0.94502
42.7042	0.39527
42.7542	0.65968
42.8042	0.78936
42.8542	0.80643
42.9042	0.59599
42.9542	0.29316
43.0042	0.26305
43.0542	0.96377
43.1043	0.80143
43.1542	1.25614
43.2043	0.64001
43.2543	1.01516
43.3043	0.19563
43.3543	1.1904
43.4043	0.78139
43.4543	0.55157
43.5043	0.88689
43.5543	1.66128
43.6043	1.1767
43.6543	1.6011
43.7043	0.97542
43.7543	0.45561
43.8043	1.26063
43.8543	1.26442
43.9044	1.35392
43.9543	1.25809
44.0044	2.10088
44.0544	0.93524
44.1044	0.8331
44.1544	0.93043
44.2044	1.05015
44.2544	1.46225
44.3044	1.00165
44.3544	0.55229
44.4044	0.27115
44.4544	0.62615
44.5044	0.82625
44.5544	0.7354
44.6044	1.03054
44.6544	0.97364
44.7045	1.31262
44.7544	0.34044
44.8045	1.75406
44.8545	1.36641
44.9045	1.37544
44.9545	1.31212
45.0045	1.05137
45.0545	1.60416
45.1045	1.79243
45.1545	1.48112
45.2045	1.30519
45.2545	0.52559
45.3045	0.74725
45.3545	1.28015
45.4045	1.7722
45.4545	2.04638
45.5046	2.44463
45.5545	2.83289
45.6046	1.70011
45.6546	2.05726
45.7046	2.21524
45.7546	3.51005
45.8046	4.16761
45.8546	2.01388
45.9046	2.45281
45.9546	2.02632
46.0046	2.2664
46.0546	1.90198
46.1046	1.72399
46.1546	1.75441
46.2046	1.06516
46.2546	1.44822
46.3047	1.08052
46.3546	1.76399
46.4047	1.15462
46.4547	1.82633
46.5047	1.73606
46.5547	1.21779
46.6047	1.33444
46.6547	1.02197
46.7047	1.13634
46.7547	1.70647
46.8047	0.46434
46.8547	0.45988
46.9047	1.11003
46.9547	0.83176
47.0047	0
47.0547	1.69773
47.1048	1.07194
47.1547	0.61066
47.2048	1.48091
47.2548	0.8807
47.3048	1.02007
47.3548	0.38602
47.4048	0.87559
47.4548	0.88479
47.5048	1.11164
47.5548	1.02516
47.6048	0.43638
47.6548	1.46131
47.7048	1.66197
47.7548	0.42439
47.8048	1.68458
47.8548	1.77758
47.9049	1.42139
47.9549	1.58503
48.0049	2.72654
48.0549	2.82592
48.1049	2.6732
48.1549	1.9364
48.2049	1.83355
48.2549	1.76165
48.3049	0.62573
48.3549	0.61382
48.4049	0.66393
48.4549	0.26508
48.5049	0.4793
48.5549	1.7766
48.6049	1.35401
48.6549	-0.02845
48.7049	0.47423
48.755	0.14307
48.805	0.22711
48.855	0.47735
48.905	1.16483
48.955	0.17355
49.005	0.31754
49.055	-0.13317
49.105	-0.07358
49.155	0.23435
49.205	-0.03037
49.255	-0.03572
49.305	0.34333
49.355	0.09679
49.405	0.61068
49.455	0.10304
49.505	0.39686
49.5551	0.79519
49.6051	-0.19397
49.6551	0.48441
49.7051	0.08935
49.7551	0.13087
49.8051	0.40099
49.8551	0.02473
49.9051	-0.4239
49.9551	0.16815
50.0051	-0.40713
50.0551	-0.0237
50.1051	0.38045
50.1551	0.32534
50.2051	0
50.2551	0.68444
50.3051	0.17067
50.3552	0.0837
50.4052	-0.35747
50.4552	0.28416
50.5052	0.3846
50.5552	0.40086
50.6052	0.04193
50.6552	0.00583
50.7052	0.48055
50.7552	1.29811
50.8052	0.26151
50.8552	-0.40025
50.9052	0.61584
50.9552	0.35978
51.0052	0.19758
51.0552	0.51524
51.1052	-0.09524
51.1553	1.02316
51.2053	1.90244
51.2553	1.40659
51.3053	2.20164
51.3553	2.89357
51.4053	1.9384
51.4553	3.42113
51.5053	2.69577
51.5553	2.77232
51.6053	0.82777
51.6553	1.06015
51.7053	1.52146
51.7553	0.12869
51.8053	0.93386
51.8553	0.36397
51.9053	0.26202
51.9554	-0.03698
52.0054	-0.06503
52.0554	1.08288
52.1054	-0.01824
52.1554	1.0576
52.2054	-0.21059
52.2554	1.20821
52.3054	0.30498
52.3554	1.05774
52.4054	0.33049
52.4554	0.64624
52.5054	1.513
52.5554	0.26575
52.6054	0.00752
52.6554	0.1353
52.7054	0.18011
52.7555	0.34894
52.8055	-0.23121
52.8555	0.28169
52.9055	0.23262
52.9555	0.3286
53.0055	-0.32437
53.0555	0.29271
53.1055	0.16085
53.1555	0.49706
53.2055	0.41633
53.2555	0.44068
53.3055	-0.0559
53.3555	0.14561
53.4055	-0.3098
53.4555	0.0689
53.5055	0.35368
53.5556	-0.01743
53.6056	0.52756
53.6556	0.82367
53.7056	1.50489
53.7556	2.75924
53.8056	3.4297
53.8556	4.64231
53.9056	6.63704
53.9556	7.33892
54.0056	8.82295
54.0556	9.30712
54.1056	9.25045
54.1556	9.56793
54.2056	7.61559
54.2556	6.75641
54.3056	6.2824
54.3557	4.15358
54.4057	2.86794
54.4557	2.29148
54.5057	1.55823
54.5557	2.08516
54.6057	1.30131
54.6557	1.01666
54.7057	-0.03878
54.7557	1.438
54.8057	1.831
54.8557	1.53723
54.9057	2.27469
54.9557	2.86638
55.0057	3.21832
55.0557	2.76951
55.1058	3.01794
55.1558	3.02763
55.2058	3.06858
55.2558	2.4748
55.3058	1.66229
55.3558	0.93305
55.4058	1.46509
55.4558	0.88242
55.5058	0.51903
55.5558	1.42594
55.6058	0.56315
55.6558	0.92966
55.7058	0.74448
55.7558	0.13262
55.8058	0.34407
55.8558	0.33685
55.9059	0.52795
55.9559	1.45839
56.0059	0.45216
56.0559	2.10227
56.1059	1.04474
56.1559	0.20655
56.2059	1.75372
56.2559	1.72825
56.3059	0.91215
56.3559	1.48142
56.4059	0.35303
56.4559	0.54797
56.5059	1.38821
56.5559	0.73972
56.6059	0.60246
56.6559	1.54842
56.706	0.39057
56.756	1.01388
56.806	1.01231
56.856	1.92686
56.906	1.37347
56.956	0.91414
57.006	1.45483
57.056	0.66152
57.106	0.70217
57.156	1.04376
57.206	1.91727
57.256	0.92666
57.306	1.0289
57.356	1.35998
57.406	2.30586
57.456	0.40752
57.5061	1.09292
57.5561	1.12105
57.6061	1.38887
57.6561	1.41635
57.7061	1.83948
57.7561	1.42921
57.8061	1.76853
57.8561	1.3574
57.9061	2.59081
57.9561	1.59571
58.0061	1.48409
58.0561	1.53992
58.1061	1.76116
58.1561	2.8258
58.2061	3.6288
58.2561	3.34915
58.3062	3.14079
58.3562	3.49373
58.4062	3.16992
58.4562	3.32333
58.5062	2.97694
58.5562	3.63973
58.6062	2.81267
58.6562	2.09872
58.7062	2.46686
58.7562	2.37607
58.8062	1.46131
58.8562	1.68156
58.9062	1.06679
58.9562	1.87898
59.0062	1.61609
59.0562	1.71711
59.1063	2.10899
59.1563	1.07171
59.2063	1.28426
59.2563	2.29759
59.3063	1.63168
59.3563	1.43352
59.4063	2.17205
59.4563	1.75327
59.5063	1.46814
59.5563	1.63963
59.6063	2.14373
59.6563	1.40639
59.7063	2.68859
59.7563	2.31332
59.8063	3.25853
59.8563	5.2762
59.9064	4.8333
59.9564	6.31581
60.0064	8.4537
60.0564	9.43294
60.1064	8.1185
60.1564	6.11536
60.2064	6.13149
60.2564	4.68786
60.3064	2.90844
60.3564	1.64821
60.4064	1.91815
60.4564	0.97721
60.5064	1.46137
60.5564	0.81862
60.6064	0.81991
60.6564	-0.09776
60.7064	1.12854
60.7565	0.09282
60.8065	0.03405
60.8565	-0.24583
60.9065	0.96122
60.9565	0.44836
61.0065	0.0797
61.0565	1.04244
61.1065	0.13973
61.1565	-0.52528
61.2065	0.37061
61.2565	-0.71247
61.3065	1.04665
61.3565	-0.12185
61.4065	-0.30084
61.4565	0.92488
61.5065	-0.04656
61.5566	-0.37199
61.6066	0.60479
61.6566	0.59288
61.7066	0.10149
61.7566	0.45478
61.8066	-0.01412
61.8566	-0.618
61.9066	1.40525
61.9566	0.44983
62.0066	1.1739
62.0566	1.33661
62.1066	1.19912
62.1566	1.57362
62.2066	2.63824
62.2566	2.63216
62.3066	3.90954
62.3567	5.09553
62.4067	5.08733
62.4567	5.54006
62.5067	4.0789
62.5567	5.17303
62.6067	4.19758
62.6567	4.06973
62.7067	3.05066
62.7567	3.1595
62.8067	2.91843
62.8567	3.35861
62.9067	2.6372
62.9567	2.68038
63.0067	1.86328
63.0568	1.81209
63.1067	2.31797
63.1568	1.99508
63.2068	3.53257
63.2568	2.33562
63.3068	1.83138
63.3568	3.54203
63.4068	3.00871
63.4568	3.6486
63.5068	2.91886
63.5568	2.58164
63.6068	4.14712
63.6568	3.40746
63.7068	4.91282
63.7568	3.76034
63.8068	4.71823
63.8569	5.65262
63.9068	5.32467
63.9569	4.60756
64.0069	5.13843
64.0569	6.33449
64.1069	5.26686
64.1569	4.99969
64.2069	4.4392
64.2569	3.95051
64.3069	3.16777
64.3569	3.3322
64.4069	3.82889
64.4569	2.78307
64.5069	3.09088
64.5569	2.50144
64.6069	1.74497
64.6569	2.42588
64.707	1.35369
64.757	2.256
64.807	1.51823
64.857	2.29398
64.907	2.30172
64.957	2.48589
65.007	3.21112
65.057	3.56985
65.107	4.21555
65.157	3.48083
65.207	2.7291
65.257	2.2501
65.307	2.24251
65.357	0.6945
65.407	1.40837
65.457	1.41728
65.5071	1.31442
65.5571	1.01607
65.6071	0.06538
65.6571	0.73163
65.7071	1.01701
65.7571	0.52369
65.8071	1.25395
65.8571	0.31097
65.9071	-0.04406
65.9571	0.59514
66.0071	0.16572
66.0571	0.36694
66.1071	0.16701
66.1571	-0.1319
66.2071	-0.34152
66.2571	0.31934
66.3071	0.04887
66.3572	0.52334
66.4072	0.02591
66.4572	-0.21417
66.5072	0.67731
66.5572	-0.04946
66.6072	1.10676
66.6572	0.91618
66.7072	0.535
66.7572	1.53746
66.8072	1.67374
66.8572	1.30709
66.9072	1.25171
66.9572	1.93379
67.0072	0.76159
67.0572	0.7123
67.1072	0.26612
67.1573	0.4243
67.2073	0.39402
67.2573	-0.10548
67.3073	0
67.3573	0.21963
67.4073	-0.09154
67.4573	-0.40355
67.5073	-0.09942
67.5573	0.21485
67.6073	0.21625
67.6573	-0.34427
67.7073	-0.04069
67.7573	-0.41305
67.8073	0.02564
67.8573	-0.33662
67.9073	-0.10487
67.9574	0.11589
68.0074	0.46164
68.0574	0.14035
68.1074	0.70503
68.1574	0.27963
68.2074	0.43817
68.2574	0.38762
68.3074	0.42095
68.3574	0.36016
68.4074	0.16323
68.4574	0.34113
68.5074	0.47787
68.5574	-0.18759
68.6074	0.20876
68.6574	0.06388
68.7074	0.31375
68.7575	0.00138
68.8075	-0.02026
68.8575	-0.1042
68.9075	0.44756
68.9575	0.436
69.0075	0.42312
69.0575	0.59888
69.1075	0.31526
69.1575	0.28127
69.2075	0.59088
69.2575	0.34806
69.3075	0.89582
69.3575	0.67312
69.4075	0.47997
69.4575	0.78733
69.5075	1.17719
69.5576	0.98355
69.6076	0.50837
69.6576	1.29264
69.7076	1.34736
69.7576	1.41149
69.8076	0.79803
69.8576	1.35097
69.9076	1.40327
69.9576	1.38193
70.0076	1.66193
70.0576	1.17026
70.1076	1.50089
70.1576	2.09082
70.2076	2.44103
70.2576	2.0515
70.3076	2.38925
70.3577	2.43529
70.4077	2.41762
70.4577	1.72326
70.5077	1.74623
70.5577	1.98652
70.6077	1.50816
70.6577	1.33115
70.7077	1.33149
70.7577	1.13222
70.8077	0.45332
70.8577	1.37782
70.9077	0.92673
70.9577	1.27804
71.0077	0.94079
71.0577	0.76897
71.1077	0.9826
71.1578	0.99769
71.2078	0.60625
71.2578	0.60929
71.3078	0.94581
71.3578	0.72984
71.4078	0.29438
71.4578	0.87944
71.5078	1.39103
71.5578	0.82917
71.6078	0.47586
71.6578	0.42311
71.7078	0.89095
71.7578	1.07836
71.8078	0.93038
71.8578	0.554
71.9078	0.34323
71.9579	0.9971
72.0079	0.88961
72.0579	0.61576
72.1079	0.37258
72.1579	0.84807
72.2079	1.51024
72.2579	0.9121
72.3079	1.41767
72.3579	1.42295
72.4079	0.97995
72.4579	0.38069
72.5079	1.40617
72.5579	0.96242
72.6079	1.65342
72.6579	1.93921
72.7079	2.33778
72.758	1.95616
72.808	2.24034
72.858	3.18135
72.908	3.04818
72.958	2.75986
73.008	2.23039
73.058	2.10778
73.108	2.45404
73.158	1.77919
73.208	1.78124
73.258	1.29319
73.308	1.35806
73.358	0.61985
73.408	0.48658
73.4581	0.64425
73.508	0.29187
73.5581	0.40844
73.6081	1.21198
73.6581	0.43148
73.7081	1.41296
73.7581	0.85141
73.8081	0.62386
73.8581	0.89629
73.9081	1.34573
73.9581	1.11817
74.0081	0.47363
74.0581	1.4021
74.1081	1.3616
74.1581	1.18613
74.2081	0.86469
74.2582	0.83531
74.3081	1.32597
74.3582	1.34869
74.4082	0.79847
74.4582	0.81132
74.5082	1.54225
74.5582	1.50227
74.6082	1.90037
74.6582	1.71457
74.7082	1.80086
74.7582	1.63627
74.8082	1.70179
74.8582	0.94344
74.9082	0.85221
74.9582	1.12611
75.0082	1.34816
75.0583	0.87235
75.1082	1.1567
75.1583	0.9002
75.2083	1.12187
75.2583	0.52171
75.3083	0.95274
75.3583	1.11394
75.4083	0.75334
75.4583	1.37294
75.5083	1.06474
75.5583	0.69475
75.6083	0.48098
75.6583	0.98643
75.7083	0.99212
75.7583	0.49804
75.8083	0.5042
75.8584	0.71961
75.9083	1.21527
75.9584	0.6492
76.0084	0.9904
76.0584	0.41387
76.1084	0.64063
76.1584	0.91967
76.2084	1.313
76.2584	0.86364
76.3084	1.43558
76.3584	1.30883
76.4084	1.15141
76.4584	0.94331
76.5084	1.07854
76.5584	0.55712
76.6084	1.15203
76.6585	0.9543
76.7084	0.64393
76.7585	0.85292
76.8085	0.88628
76.8585	0.92002
76.9085	0.81914
76.9585	0.97765
77.0085	0.61652
77.0585	0.86073
77.1085	0.62526
77.1585	0.92109
77.2085	0.5302
77.2585	0.64957
77.3085	1.04017
77.3585	0.233
77.4085	0.53001
77.4586	0.70221
77.5086	0.38556
77.5586	0.57904
77.6086	0.78363
77.6586	-0.12769
77.7086	0.32707
77.7586	0.44787
77.8086	0.3917
77.8586	0.30454
77.9086	0.72737
77.9586	0.83816
78.0086	0.3759
78.0586	0.03856
78.1086	0.28413
78.1586	0.63358
78.2086	0.58789
78.2587	0.46804
78.3087	0.27601
78.3587	0.87478
78.4087	0.22433
78.4587	-0.000366999
78.5087	-0.17232
78.5587	0.19643
78.6087	0.29388
78.6587	0.24601
78.7087	-0.03221
78.7587	-0.04981
78.8087	0.17122
78.8587	0.19382
78.9087	0.34201
78.9587	-0.19827
79.0087	0.31299
79.0588	0.12575
79.1088	0
79.1588	0.17672
79.2088	0.10292
79.2588	-0.02437
79.3088	0.16087
79.3588	-0.27934
79.4088	0.04101
79.4588	0.13095
79.5088	-0.3725
79.5588	-0.16832
79.6088	-0.53749
79.6588	0.24902
79.7088	-0.41279
79.7588	-0.23088
79.8088	-0.41324
79.8589	-0.09685
79.9089	-0.81068
79.9589	-0.28572
80.0089	-0.14694
80.0589	-0.38333
80.1089	-0.71286
80.1589	-0.09451
80.2089	-0.63327
80.2589	-0.4741
80.3089	-0.148
80.3589	-0.49893
80.4089	-0.30889
80.4589	-0.75284
80.5089	-0.68778
80.5589	-0.48666
80.6089	-0.51449
80.659	0.09277
80.709	-0.51887
80.759	0.01661
80.809	-0.41775
80.859	-0.20596
80.909	0.10003
80.959	-0.03078
81.009	-0.81836
81.059	-0.03169
81.109	-0.30875
81.159	0.18648
81.209	-0.45398
81.259	0.04189
81.309	-0.09789
81.359	-0.08129
81.409	-0.2303
81.4591	-0.6919
81.5091	-0.11106
81.5591	0.14723
81.6091	0
81.6591	-0.11574
81.7091	-0.45
81.7591	-0.2838
81.8091	0.09185
81.8591	-0.69906
81.9091	-0.41656
81.9591	-0.25866
82.0091	-0.29837
82.0591	-0.40071
82.1091	-0.3047
82.1591	-0.66635
82.2091	-0.48569
82.2592	-0.38871
82.3092	-0.70744
82.3592	-0.46391
82.4092	-0.15711
82.4592	-0.19407
82.5092	-1.0438
82.5592	-0.82033
82.6092	-0.43966
82.6592	-0.51781
82.7092	-0.4498
82.7592	-0.30864
82.8092	-0.35435
82.8592	-0.68195
82.9092	-0.60245
82.9592	-0.52386
83.0092	-0.35121
83.0593	-0.64651
83.1093	-0.42176
83.1593	-0.31101
83.2093	-0.47124
83.2593	-0.03749
83.3093	-0.76077
83.3593	-0.61909
83.4093	-0.35247
83.4593	-0.65893
83.5093	-0.26748
83.5593	-0.78214
83.6093	-0.49491
83.6593	-0.63583
83.7093	-0.22391
83.7593	-0.93715
83.8093	-0.39059
83.8594	-0.65622
83.9094	-0.21408
83.9594	-0.73017
84.0094	-0.4445
84.0594	-0.78411
84.1094	0
84.1594	-0.98618
84.2094	-0.42066
84.2594	-0.60444
84.3094	-0.3525
84.3594	-0.58985
84.4094	-0.41049
84.4594	-0.2944
84.5094	-0.1476
84.5594	-0.47908
84.6094	-0.32283
84.6595	-0.34286
84.7095	-0.18615
84.7595	-0.18571
84.8095	-0.54054
84.8595	-0.23862
84.9095	-0.31297
84.9595	-0.52157
85.0095	-0.34643
85.0595	0.08946
85.1095	-0.5679
85.1595	-0.23651
85.2095	-0.32235
85.2595	-0.42944
85.3095	-0.30677
85.3595	-0.42434
85.4095	-0.27114
85.4595	0.31884
85.5096	0.26358
85.5596	0.2701
85.6096	0.23439
85.6596	0.71946
85.7096	0.71532
85.7596	0.55396
85.8096	0.16339
85.8596	0.2106
85.9096	0.59062
85.9596	0.25142
86.0096	0.44402
86.0596	0.16643
86.1096	-0.25637
86.1596	0.28964
86.2096	0.53246
86.2596	0.19309
86.3097	-0.00146
86.3597	0.2828
86.4097	0.28587
86.4597	-0.01323
86.5097	0.1975
86.5597	0.05404
86.6097	-0.01558
86.6597	0.00663
86.7097	0.14467
86.7597	-0.45745
86.8097	-0.22673
86.8597	0.36883
86.9097	0.03624
86.9597	-0.41051
87.0097	-0.44041
87.0597	0.17554
87.1098	-0.06365
87.1598	-0.15698
87.2098	-0.40646
87.2598	-0.29107
87.3098	0.02118
87.3598	-0.3847
87.4098	-0.31171
87.4598	0.15716
87.5098	0.0629
87.5598	0.22951
87.6098	0.33301
87.6598	0.29039
87.7098	0.38366
87.7598	0.41382
87.8098	0.51686
87.8598	0.51581
87.9099	0.83764
87.9599	0.80538
88.0099	1.28301
88.0599	0.68756
88.1099	0.77
88.1599	0.92436
88.2099	0.71463
88.2599	0.47281
88.3099	0.48191
88.3599	0.77093
88.4099	0.43587
88.4599	0.48574
88.5099	0.18154
88.5599	0.04326
88.6099	0.50992
88.6599	-0.15849
88.71	0.23404
88.76	0.63851
88.81	0.10392
88.86	-0.15872
88.91	-0.21342
88.96	0.48184
89.01	0.33305
89.06	0.32022
89.11	-0.02666
89.16	0.45943
89.21	0.07148
89.26	0.31849
89.31	-0.17452
89.36	0.19744
89.41	0.14237
89.46	0.16027
89.5101	0.22016
89.5601	0.00803
89.6101	0.06788
89.6601	0.23072
89.7101	-0.10545
89.7601	0.01637
89.8101	-0.17381
89.8601	0
89.9101	0.13181
89.9601	0.00363
90.0101	-0.19755

## Sheet: Fig 2c
Ga 2p							O 1s
Binding Energy	Intensity	Ga2p	Ga2p	Backgnd.	Envelope		Binding Energy	Intensity	Ga-O	Ga-OH	-C=O	Backgnd.	Envelope
eV	a.u.						eV	a.u.
1165	54585.4	--	--	--	54585.4		545	37046.5	--	--	--	37046.5	37046.5
1164.85	53427.1	--	--	--	53427.1		544.95	36871.1	--	--	--	37028.8	36871.1
1164.7	53842.1	--	--	--	53842.1		544.9	37199.4	--	--	--	37011.1	37199.4
1164.55	53799.4	--	--	--	53799.4		544.85	36581.3	--	--	--	36993.4	36581.3
1164.4	53623.3	--	--	--	53623.3		544.8	36192.1	--	--	--	36975.7	36192.1
1164.25	54059.6	--	--	--	54059.6		544.75	36409	--	--	--	36958.1	36409
1164.1	53401.3	--	--	--	53401.3		544.7	37226.9	--	--	--	36940.4	37226.9
1163.95	54172.6	--	--	--	54172.6		544.65	37076.4	--	--	--	36922.7	37076.4
1163.8	53411.2	--	--	--	53411.2		544.6	36909	--	--	--	36905	36909
1163.65	53630.9	--	--	--	53630.9		544.55	36184.6	--	--	--	36887.3	36184.6
1163.5	53964.2	--	--	--	53964.2		544.5	36280.2	--	--	--	36869.6	36280.2
1163.35	52978.9	--	--	--	52978.9		544.45	36535.4	--	--	--	36852	36535.4
1163.2	53887.6	--	--	--	53887.6		544.4	36032.1	--	--	--	36834.3	36032.1
1163.05	53686.5	--	--	--	53686.5		544.35	36131.8	--	--	--	36816.6	36131.8
1162.9	53474.6	--	--	--	53474.6		544.3	36174.9	--	--	--	36799	36174.9
1162.75	53166.3	--	--	--	53166.3		544.25	36257.8	--	--	--	36781.3	36257.8
1162.6	52801.1	--	--	--	52801.1		544.2	36094.8	--	--	--	36763.7	36094.8
1162.45	53007.9	--	--	--	53007.9		544.15	36268	--	--	--	36746	36268
1162.3	53051.4	--	--	--	53051.4		544.1	36416.7	--	--	--	36728.4	36416.7
1162.15	52812.8	--	--	--	52812.8		544.05	36155	--	--	--	36710.8	36155
1162	52802.3	--	--	--	52802.3		544	36341.8	--	--	--	36693.2	36341.8
1161.85	53349.5	--	--	--	53349.5		543.95	36390.6	--	--	--	36675.5	36390.6
1161.7	52869.1	--	--	--	52869.1		543.9	36573.2	--	--	--	36657.9	36573.2
1161.55	53022	--	--	--	53022		543.85	36275.1	--	--	--	36640.3	36275.1
1161.4	53463.9	--	--	--	53463.9		543.8	36643.7	--	--	--	36622.8	36643.7
1161.25	52502.5	--	--	--	52502.5		543.75	36489.2	--	--	--	36605.2	36489.2
1161.1	52732.6	--	--	--	52732.6		543.7	35917.1	--	--	--	36587.6	35917.1
1160.95	53313.1	--	--	--	53313.1		543.65	36114.1	--	--	--	36570	36114.1
1160.8	52217.3	--	--	--	52217.3		543.6	36006.7	--	--	--	36552.5	36006.7
1160.65	52955.7	--	--	--	52955.7		543.55	36299.9	--	--	--	36534.9	36299.9
1160.5	52852.5	--	--	--	52852.5		543.5	35050	--	--	--	36517.4	35050
1160.35	53047.1	--	--	--	53047.1		543.45	36026.9	--	--	--	36499.9	36026.9
1160.2	52957.4	--	--	--	52957.4		543.4	36032.4	--	--	--	36482.4	36032.4
1160.05	52082.3	--	--	--	52082.3		543.35	36138.4	--	--	--	36464.9	36138.4
1159.9	51867.5	--	--	--	51867.5		543.3	36297.7	--	--	--	36447.4	36297.7
1159.75	52373.1	--	--	--	52373.1		543.25	35986.6	--	--	--	36429.9	35986.6
1159.6	52332.4	--	--	--	52332.4		543.2	35755.7	--	--	--	36412.5	35755.7
1159.45	52114.9	--	--	--	52114.9		543.15	35109.4	--	--	--	36395	35109.4
1159.3	52706	--	--	--	52706		543.1	36310.9	--	--	--	36377.6	36310.9
1159.15	52134.3	--	--	--	52134.3		543.05	36266.9	--	--	--	36360.2	36266.9
1159	52031.6	--	--	--	52031.6		543	35755.1	--	--	--	36342.8	35755.1
1158.85	52102.4	--	--	--	52102.4		542.95	35976.9	--	--	--	36325.4	35976.9
1158.7	50488.9	--	--	--	50488.9		542.9	35818.6	--	--	--	36308	35818.6
1158.55	51255.5	--	--	--	51255.5		542.85	35548.8	--	--	--	36290.6	35548.8
1158.4	51476.3	--	--	--	51476.3		542.8	35195.4	--	--	--	36273.3	35195.4
1158.25	51485.2	--	--	--	51485.2		542.75	35676.6	--	--	--	36256	35676.6
1158.1	51414	--	--	--	51414		542.7	35538.9	--	--	--	36238.6	35538.9
1157.95	52063.2	--	--	--	52063.2		542.65	35735.9	--	--	--	36221.4	35735.9
1157.8	51192.2	--	--	--	51192.2		542.6	36106.5	--	--	--	36204.1	36106.5
1157.65	51595.1	--	--	--	51595.1		542.55	35780.6	--	--	--	36186.8	35780.6
1157.5	51973.3	--	--	--	51973.3		542.5	35138.3	--	--	--	36169.6	35138.3
1157.35	50140.9	--	--	--	50140.9		542.45	35676.5	--	--	--	36152.3	35676.5
1157.2	50544.8	--	--	--	50544.8		542.4	36606.9	--	--	--	36135.1	36606.9
1157.05	50676.2	--	--	--	50676.2		542.35	36167.9	--	--	--	36118	36167.9
1156.9	50604.9	--	--	--	50604.9		542.3	35684.2	--	--	--	36100.8	35684.2
1156.75	50604.5	--	--	--	50604.5		542.25	35316.6	--	--	--	36083.6	35316.6
1156.6	50503.4	--	--	--	50503.4		542.2	35843	--	--	--	36066.5	35843
1156.45	50397.3	--	--	--	50397.3		542.15	36294.6	--	--	--	36049.4	36294.6
1156.3	49823.2	--	--	--	49823.2		542.1	35586.4	--	--	--	36032.3	35586.4
1156.15	49381.2	--	--	--	49381.2		542.05	35610.7	--	--	--	36015.3	35610.7
1156	50522.8	--	--	--	50522.8		542	35158.8	--	--	--	35998.2	35158.8
1155.85	49848.6	--	--	--	49848.6		541.95	35630.8	--	--	--	35981.2	35630.8
1155.7	49595.3	--	--	--	49595.3		541.9	35551	--	--	--	35964.2	35551
1155.55	50427.4	--	--	--	50427.4		541.85	35560.3	--	--	--	35947.2	35560.3
1155.4	50418.8	--	--	--	50418.8		541.8	36074.6	--	--	--	35930.3	36074.6
1155.25	49791.6	--	--	--	49791.6		541.75	35524.4	--	--	--	35913.3	35524.4
1155.1	50327.1	--	--	--	50327.1		541.7	35471.4	--	--	--	35896.4	35471.4
1154.95	49730.3	--	--	--	49730.3		541.65	35643.5	--	--	--	35879.6	35643.5
1154.8	49775.1	--	--	--	49775.1		541.6	35266.1	--	--	--	35862.7	35266.1
1154.65	50024.5	--	--	--	50024.5		541.55	35436.1	--	--	--	35845.9	35436.1
1154.5	49709.9	--	--	--	49709.9		541.5	35226	--	--	--	35829.1	35226
1154.35	49107.3	--	--	--	49107.3		541.45	35451	--	--	--	35812.3	35451
1154.2	48837.7	--	--	--	48837.7		541.4	35442.3	--	--	--	35795.5	35442.3
1154.05	48748.4	--	--	--	48748.4		541.35	35445.6	--	--	--	35778.8	35445.6
1153.9	49174.8	--	--	--	49174.8		541.3	35173.1	--	--	--	35762.1	35173.1
1153.75	49244.4	--	--	--	49244.4		541.25	35728.2	--	--	--	35745.4	35728.2
1153.6	48937.8	--	--	--	48937.8		541.2	35621.4	--	--	--	35728.8	35621.4
1153.45	49170.6	--	--	--	49170.6		541.15	35320.5	--	--	--	35712.2	35320.5
1153.3	49012.5	--	--	--	49012.5		541.1	35039.6	--	--	--	35695.6	35039.6
1153.15	49193.1	--	--	--	49193.1		541.05	35632.7	--	--	--	35679	35632.7
1153	49298.1	--	--	--	49298.1		541	35297.3	--	--	--	35662.5	35297.3
1152.85	48390.9	--	--	--	48390.9		540.95	35517	--	--	--	35646	35517
1152.7	48285.1	--	--	--	48285.1		540.9	35316.2	--	--	--	35629.5	35316.2
1152.55	47635	--	--	--	47635		540.85	35212.3	--	--	--	35613.1	35212.3
1152.4	49011.2	--	--	--	49011.2		540.8	35122	--	--	--	35596.6	35122
1152.25	49461.9	--	--	--	49461.9		540.75	35362.7	--	--	--	35580.3	35362.7
1152.1	48210.8	--	--	--	48210.8		540.7	34529.8	--	--	--	35563.9	34529.8
1151.95	49003.4	--	--	--	49003.4		540.65	34808.7	--	--	--	35547.6	34808.7
1151.8	48984.7	--	--	--	48984.7		540.6	35223	--	--	--	35531.3	35223
1151.65	49093.4	--	--	--	49093.4		540.55	34996.7	--	--	--	35515	34996.7
1151.5	49231.3	--	--	--	49231.3		540.5	35111.9	--	--	--	35498.8	35111.9
1151.35	48057	--	--	--	48057		540.45	35553.5	--	--	--	35482.6	35553.5
1151.2	49064	--	--	--	49064		540.4	35368.2	--	--	--	35466.5	35368.2
1151.05	48542.1	--	--	--	48542.1		540.35	35584	--	--	--	35450.3	35584
1150.9	49299.6	--	--	--	49299.6		540.3	35589.8	--	--	--	35434.3	35589.8
1150.75	49095.6	--	--	--	49095.6		540.25	35417.2	--	--	--	35418.2	35417.2
1150.6	48326.3	--	--	--	48326.3		540.2	35573.4	--	--	--	35402.2	35573.4
1150.45	48889.9	--	--	--	48890		540.15	35502.6	--	--	--	35386.2	35502.6
1150.3	47746.1	--	--	--	47746.3		540.1	34896.9	--	--	--	35370.3	34896.9
1150.15	49553.8	--	--	--	49554.2		540.05	35616.4	--	--	--	35354.3	35616.4
1150	48549.2	--	--	--	48550		540	34987.6	--	--	--	35338.5	34987.6
1149.85	49216.9	--	--	--	49218.4		539.95	34754.2	--	--	--	35322.6	34754.2
1149.7	49329.9	--	--	--	49332.9		539.9	34849.9	--	--	--	35306.8	34849.9
1149.55	48612.6	--	--	--	48618.4		539.85	34784.9	--	--	--	35291.1	34784.9
1149.4	49233.9	--	--	--	49244.8		539.8	35008.1	--	--	--	35275.3	35008.1
1149.25	49241.9	--	--	--	49262.1		539.75	35297.7	--	--	--	35259.6	35297.7
1149.1	49699.9	--	--	--	49736.3		539.7	35849.7	--	--	--	35244	35849.7
1148.95	49774.9	--	--	--	49839.3		539.65	35079.4	--	--	--	35228.4	35079.4
1148.8	49923.3	49880.6	--	49769.2	49880.6		539.6	34621.5	--	--	--	35212.8	34621.5
1148.65	49609.4	49996.8	--	49807.8	49996.8		539.55	35608.7	--	--	--	35197.3	35608.7
1148.5	50235.6	50160.2	--	49846.4	50160.2		539.5	35204.8	--	--	--	35181.8	35204.8
1148.35	50791.7	50395.4	--	49885.1	50395.4		539.45	35113.4	--	--	--	35166.3	35113.4
1148.2	50986.5	50736.5	--	49923.7	50736.5		539.4	35209	--	--	--	35150.9	35209
1148.05	52641.9	51230	--	49962.3	51230		539.35	34976.1	--	--	--	35135.5	34976.1
1147.9	52001.1	51936.6	--	50001	51936.6		539.3	35067.2	--	--	--	35120.2	35067.2
1147.75	53663.3	52932.6	--	50039.6	52932.6		539.25	34770.1	--	--	--	35104.9	34770.1
1147.6	55032.6	54309.1	--	50078.2	54309.1		539.2	34645.1	--	--	--	35089.7	34645.1
1147.45	56358.4	56168.6	--	50116.9	56168.6		539.15	35121.4	--	--	--	35074.5	35121.4
1147.3	58834.8	58617.3	--	50155.5	58617.3		539.1	35091.3	--	--	--	35059.3	35091.3
1147.15	62444.4	61751.7	--	50194.1	61751.7		539.05	34885.4	--	--	--	35044.2	34885.4
1147	65417.1	65639.7	--	50232.8	65639.7		539	34563.9	--	--	--	35029.1	34563.9
1146.85	69910.3	70294.9	--	50271.4	70294.9		538.95	35222.9	--	--	--	35014.1	35222.9
1146.7	74723.8	75648.7	--	50310	75648.7		538.9	35231.1	--	--	--	34999.1	35231.1
1146.55	80459.7	81524.2	--	50348.6	81524.2		538.85	34962.2	--	--	--	34984.2	34962.2
1146.4	87930.3	87620.7	--	50387.3	87620.7		538.8	34618.2	--	--	--	34969.3	34618.2
1146.25	93148.8	93519.6	--	50425.9	93519.6		538.75	34430.8	--	--	--	34954.4	34430.8
1146.1	98541.4	98719.8	--	50464.5	98719.8		538.7	34792.6	--	--	--	34939.6	34792.6
1145.95	103386	102706	--	50503.2	102706		538.65	35018	--	--	--	34924.9	35018
1145.8	105924	105039	--	50541.8	105039		538.6	34397.6	--	--	--	34910.1	34397.6
1145.65	106373	105446	--	50580.4	105446		538.55	34694.9	--	--	--	34895.5	34694.9
1145.5	103261	103881	--	50619.1	103881		538.5	34447.4	--	--	--	34880.9	34447.4
1145.35	101008	100540	--	50657.7	100540		538.45	34402.6	--	--	--	34866.3	34402.6
1145.2	95477.3	95807.3	--	50696.3	95807.3		538.4	34132.3	--	--	--	34851.8	34132.3
1145.05	89907	90183.1	--	50734.9	90183.1		538.35	34479.2	--	--	--	34837.3	34479.2
1144.9	83622	84182.6	--	50773.6	84182.6		538.3	35182.1	--	--	--	34822.9	35182.1
1144.75	78279.3	78260.9	--	50812.2	78260.9		538.25	35307.1	--	--	--	34808.5	35307.1
1144.6	72876.3	72764.5	--	50850.8	72764.5		538.2	35162.3	--	--	--	34794.2	35162.3
1144.45	67474.4	67915.1	--	50889.5	67915.1		538.15	34802	--	--	--	34779.9	34802
1144.3	63863.6	63818.6	--	50928.1	63818.6		538.1	34381.8	--	--	--	34765.7	34381.8
1144.15	60340.3	60488.5	--	50966.7	60488.5		538.05	34182.6	--	--	--	34751.5	34182.6
1144	58120	57873.8	--	51005.4	57873.8		538	34327.2	--	--	--	34737.4	34327.2
1143.85	56095.7	55886	--	51044	55886		537.95	34591.7	--	--	--	34723.3	34591.7
1143.7	54898.3	54420.6	--	51082.6	54420.6		537.9	34143.5	--	--	--	34709.3	34143.5
1143.55	53558.1	53372.5	--	51121.2	53372.5		537.85	34674.2	--	--	--	34695.3	34674.2
1143.4	53381.5	52645.9	--	51159.9	52645.9		537.8	34653.7	--	--	--	34681.4	34653.7
1143.25	52169.7	52158.8	--	51198.5	52158.8		537.75	34028.2	--	--	--	34667.5	34028.3
1143.1	51441.1	51844.7	--	51237.1	51844.7		537.7	34381.9	--	--	--	34653.7	34381.9
1142.95	51274.4	51652.3	--	51275.8	51652.3		537.65	34609.5	--	--	--	34639.9	34609.5
1142.8	51111.8	--	--	--	51340.3		537.6	34514	--	--	--	34626.2	34514
1142.65	50436.9	--	--	--	50572.7		537.55	34475.7	--	--	--	34612.6	34475.7
1142.5	51245	--	--	--	51324		537.5	34468.7	--	--	--	34599	34468.7
1142.35	51229	--	--	--	51274.1		537.45	34000.4	--	--	--	34585.5	34000.4
1142.2	50399	--	--	--	50424.2		537.4	34228.5	--	--	--	34572	34228.6
1142.05	49563.7	--	--	--	49577.5		537.35	33873.5	--	--	--	34558.5	33873.5
1141.9	49996.8	--	--	--	50004.2		537.3	34455.3	--	--	--	34545.2	34455.3
1141.75	50397	--	--	--	50400.9		537.25	34277.5	--	--	--	34531.9	34277.5
1141.6	49751.7	--	--	--	49753.7		537.2	34725.5	--	--	--	34518.6	34725.6
1141.45	50138.3	--	--	--	50139.3		537.15	34123.1	--	--	--	34505.4	34123.2
1141.3	50528.8	--	--	--	50529.3		537.1	33380.4	--	--	--	34492.3	33380.5
1141.15	50497.4	--	--	--	50497.7		537.05	33868.1	--	--	--	34479.2	33868.2
1141	50577.4	--	--	--	50577.6		537	34016.1	--	--	--	34466.1	34016.3
1140.85	50403.3	--	--	--	50403.3		536.95	33750	--	--	--	34453.2	33750.1
1140.7	50637.5	--	--	--	50637.5		536.9	33712.8	--	--	--	34440.3	33713
1140.55	49989.1	--	--	--	49989.1		536.85	34270.6	--	--	--	34427.4	34270.9
1140.4	50051.4	--	--	--	50051.4		536.8	33939.3	--	--	--	34414.6	33939.6
1140.25	50197.9	--	--	--	50197.9		536.75	33946.3	--	--	--	34401.9	33946.8
1140.1	49791.2	--	--	--	49791.2		536.7	34531.1	--	--	--	34389.2	34531.6
1139.95	50034.2	--	--	--	50034.2		536.65	34596.7	--	--	--	34376.6	34597.4
1139.8	50488.7	--	--	--	50488.7		536.6	33720.1	--	--	--	34364.1	33720.9
1139.65	49458.8	--	--	--	49458.8		536.55	33739.2	--	--	--	34351.6	33740.3
1139.5	49743.9	--	--	--	49743.9		536.5	34273.7	--	--	--	34339.1	34275
1139.35	49743.4	--	--	--	49743.4		536.45	33943	--	--	--	34326.8	33944.6
1139.2	48837.3	--	--	--	48837.3		536.4	34529	--	--	--	34314.5	34531
1139.05	49583.6	--	--	--	49583.6		536.35	34473.5	--	--	--	34302.2	34476
1138.9	49496.6	--	--	--	49496.6		536.3	34656.5	--	--	--	34290.1	34659.5
1138.75	50150.9	--	--	--	50150.9		536.25	34453	--	--	--	34278	34456.8
1138.6	49658.9	--	--	--	49658.9		536.2	34725.7	--	--	--	34265.9	34730.4
1138.45	50125.4	--	--	--	50125.4		536.15	34847.5	--	--	--	34253.9	34853.3
1138.3	48952.6	--	--	--	48952.6		536.1	34543.7	--	--	--	34242	34550.8
1138.15	48925	--	--	--	48925		536.05	34307.4	--	--	--	34230.2	34316
1138	48427.2	--	--	--	48427.2		536	34522.3	--	--	--	34218.4	34532.7
1137.85	49152.5	--	--	--	49152.5		535.95	34080.4	--	--	--	34206.7	34093.1
1137.7	48966.1	--	--	--	48966.1		535.9	33475.5	--	--	--	34195	33490.9
1137.55	49174.3	--	--	--	49174.3		535.85	34059.9	--	--	--	34183.4	34078.4
1137.4	49184.7	--	--	--	49184.7		535.8	34054.6	--	--	--	34171.9	34077
1137.25	48727	--	--	--	48727		535.75	33826.2	--	--	--	34160.4	33853.2
1137.1	48929.6	--	--	--	48929.6		535.7	34046.9	--	--	--	34149.1	34079.3
1136.95	48817.4	--	--	--	48817.4		535.65	34316.6	--	--	--	34137.7	34355.5
1136.8	47993.6	--	--	--	47993.6		535.6	34151.1	--	--	--	34126.5	34197.6
1136.65	47528.6	--	--	--	47528.6		535.55	34524.4	--	--	--	34115.3	34579.9
1136.5	48074.4	--	--	--	48074.4		535.5	34612.6	--	--	--	34104.2	34678.6
1136.35	47793.1	--	--	--	47793.1		535.45	34319.7	--	--	--	34093.2	34398.2
1136.2	47797.5	--	--	--	47797.5		535.4	34222.5	--	--	--	34082.2	34315.6
1136.05	47760.1	--	--	--	47760.1		535.35	33621	--	--	--	34071.3	33731.2
1135.9	48090.4	--	--	--	48090.4		535.3	34655.8	--	--	--	34060.5	34786
1135.75	48037.9	--	--	--	48037.9		535.25	34703.4	--	--	--	34049.7	34856.7
1135.6	47593.7	--	--	--	47593.7		535.2	34594.3	--	--	--	34039	34774.5
1135.45	47763.8	--	--	--	47763.8		535.15	34310.3	--	--	--	34028.4	34521.8
1135.3	47740.8	--	--	--	47740.8		535.1	34834.8	--	--	--	34017.8	35082.4
1135.15	47709.2	--	--	--	47709.2		535.05	34769.6	--	--	--	34007.3	35058.8
1135	47312.4	--	--	--	47312.4		535	35461.7	34954	34975.6	35269.6	33996.8	35291.2
1134.85	46805.5	--	--	--	46805.5		534.95	34913.6	34953.8	34980	35319.7	33986.4	35346
1134.7	47260	--	--	--	47260		534.9	34950.6	34953.5	34985.4	35376.8	33976.1	35408.7
1134.55	46917.9	--	--	--	46917.9		534.85	35156.8	34953.2	34991.9	35441.7	33965.8	35480.4
1134.4	47218.3	--	--	--	47218.3		534.8	35519.5	34952.8	34999.6	35515.4	33955.5	35562.2
1134.25	47014.9	--	--	--	47014.9		534.75	35279.8	34952.4	35008.9	35598.7	33945.3	35655.1
1134.1	46553.7	--	--	--	46553.7		534.7	35481	34951.9	35019.9	35692.7	33935.1	35760.6
1133.95	46934.2	--	--	--	46934.2		534.65	35827	34951.4	35033	35798.4	33925	35880.1
1133.8	46225.8	--	--	--	46225.8		534.6	35818.1	34950.7	35048.6	35917.1	33914.9	36014.9
1133.65	46414.2	--	--	--	46414.2		534.55	36410.8	34950	35067	36049.8	33904.8	36166.8
1133.5	46188.7	--	--	--	46188.7		534.5	36618.8	34949.1	35088.6	36197.9	33894.8	36337.5
1133.35	46714.7	--	--	--	46714.7		534.45	36396.5	34948.1	35114.2	36362.7	33884.8	36528.9
1133.2	46326.5	--	--	--	46326.5		534.4	36694	34947	35144.2	36545.6	33874.8	36742.9
1133.05	46240.8	--	--	--	46240.8		534.35	37043.6	34945.7	35179.3	36747.9	33864.9	36981.5
1132.9	46508.2	--	--	--	46508.2		534.3	37517.6	34944.2	35220.3	36971	33854.9	37247.1
1132.75	46418.7	--	--	--	46418.7		534.25	36524.9	34942.5	35268.1	37216.2	33845	37541.8
1132.6	46238.8	--	--	--	46238.8		534.2	37805.3	34940.7	35323.6	37485.1	33835.1	37868.1
1132.45	45491.3	--	--	--	45491.3		534.15	38923.6	34938.6	35388.1	37779	33825.3	38228.5
1132.3	44775.7	--	--	--	44775.7		534.1	39314.2	34936.3	35462.6	38099.1	33815.4	38625.4
1132.15	45194	--	--	--	45194		534.05	38901	34933.8	35548.5	38446.5	33805.5	39061.3
1132	44840.5	--	--	--	44840.5		534	39685.4	34930.9	35647.3	38822.2	33795.7	39538.7
1131.85	45469.8	--	--	--	45469.8		533.95	39698.8	34927.7	35760.6	39227.3	33785.9	40060.3
1131.7	44382.8	--	--	--	44382.8		533.9	40503	34924.1	35890.3	39662.2	33776	40628.5
1131.55	43909.4	--	--	--	43909.4		533.85	41994	34920.2	36038.2	40127.5	33766.2	41245.8
1131.4	43759.9	--	--	--	43759.9		533.8	42545.1	34915.9	36206.6	40623.4	33756.4	41914.5
1131.25	44162.2	--	--	--	44162.2		533.75	42898.6	34911.2	36397.8	41149.8	33746.5	42636.7
1131.1	44464.4	--	--	--	44464.4		533.7	43022.2	34906.1	36614.1	41705.9	33736.7	43414.5
1130.95	43416.9	--	--	--	43416.9		533.65	44420.4	34900.5	36858.2	42291	33726.8	44249.5
1130.8	43408.1	--	--	--	43408.1		533.6	45001.9	34894.4	37133	42903.7	33716.9	45143.2
1130.65	43222.8	--	--	--	43222.8		533.55	46200.4	34887.7	37441.2	43542	33707.1	46096.8
1130.5	42987.5	--	--	--	42987.5		533.5	47279.2	34880.6	37786.2	44203.7	33697.2	47111.2
1130.35	42743.9	--	--	--	42743.9		533.45	48330.1	34872.9	38171.2	44885.9	33687.2	48186.7
1130.2	42821.2	--	--	--	42821.2		533.4	48915.3	34864.7	38599.4	45585.2	33677.3	49323.2
1130.05	42431.1	--	--	--	42431.1		533.35	50944.8	34855.9	39074.4	46297.4	33667.4	50520.2
1129.9	42647.6	--	--	--	42647.6		533.3	51835.6	34846.5	39599.4	47018.2	33657.4	51776.8
1129.75	42658.1	--	--	--	42658.1		533.25	52668.1	34836.6	40178.1	47742.3	33647.4	53091.4
1129.6	42286.3	--	--	--	42286.3		533.2	54262.5	34826.1	40813.7	48464.2	33637.3	54461.8
1129.45	41916.9	--	--	--	41916.9		533.15	55380.7	34815.1	41509.7	49177.9	33627.2	55885.6
1129.3	41455.8	--	--	--	41455.8		533.1	56745	34803.6	42269.2	49876.9	33617.1	57359.5
1129.15	42215.7	--	--	--	42215.7		533.05	59146.8	34791.7	43095.1	50554.6	33607	58880
1129	41376.9	--	--	--	41376.9		533	60484.9	34779.6	43990	51204.1	33596.8	60443
1128.85	40822.1	--	--	--	40822.1		532.95	62132.7	34767.5	44956.3	51818.4	33586.6	62043.9
1128.7	41561.1	--	--	--	41561.1		532.9	63998.3	34755.4	45995.5	52390.4	33576.3	63677.6
1128.55	41185.6	--	--	--	41185.6		532.85	65098.5	34743.5	47108.8	52913.5	33566	65338.9
1128.4	41234.6	--	--	--	41234.6		532.8	66657.8	34732.2	48296.6	53381.2	33555.6	67021.9
1128.25	41359.4	--	--	--	41359.4		532.75	68179.4	34721.8	49558.6	53787.4	33545.2	68720.8
1128.1	40767.8	--	--	--	40767.8		532.7	70938.1	34712.8	50893.5	54126.9	33534.7	70429.4
1127.95	40468.4	--	--	--	40468.4		532.65	72546.6	34705.8	52299.1	54395	33524.1	72141.2
1127.8	40199.6	--	--	--	40199.6		532.6	74181.8	34701.3	53772	54587.9	33513.5	73849.7
1127.65	40636.4	--	--	--	40636.4		532.55	75506.2	34700	55307.5	54702.5	33502.9	75548
1127.5	40292.9	--	--	--	40292.9		532.5	76808.4	34702.7	56899.7	54737.1	33492.2	77229.2
1127.35	40125.2	--	--	--	40125.2		532.45	78290	34710.4	58541.5	54690.9	33481.4	78886.2
1127.2	40280.7	--	--	--	40280.7		532.4	80499.5	34724.3	60224.2	54563.9	33470.5	80511.8
1127.05	39306.2	--	--	--	39306.2		532.35	82879.6	34745.6	61937.8	54357.8	33459.6	82098.6
1126.9	39367.1	--	--	--	39367.1		532.3	83592.9	34775.8	63671	54075	33448.6	83639.1
1126.75	39889.8	--	--	--	39889.8		532.25	85093.2	34816.5	65411.1	53718.6	33437.5	85125.5
1126.6	39579.5	--	--	--	39579.5		532.2	87335.7	34869.6	67144.1	53293.2	33426.4	86550
1126.45	39307.5	--	--	--	39307.5		532.15	88192	34937	68855.2	52803.6	33415.1	87904.5
1126.3	38759.8	--	--	--	38759.8		532.1	89337.7	35021.1	70528.2	52255.7	33403.8	89180.9
1126.15	39008.6	--	--	--	39008.6		532.05	90735.8	35124.1	72146.7	51655.7	33392.4	90371.3
1126	39261.5	--	--	--	39261.5		532	91735.8	35248.7	73693.6	51010.4	33380.9	91467.8
1125.85	39004.4	--	--	--	39004.4		531.95	92117.9	35397.6	75151.7	50326.5	33369.3	92462.6
1125.7	38803.1	--	--	--	38803.1		531.9	93200.2	35573.6	76504	49611.2	33357.7	93348.4
1125.55	38886.6	--	--	--	38886.6		531.85	93941.9	35779.7	77734	48871.4	33345.9	94118.7
1125.4	38905.1	--	--	--	38905.1		531.8	94599.5	36018.8	78826.3	48114	33334	94767.5
1125.25	39224.6	--	--	--	39224.6		531.75	95226	36293.8	79766.4	47345.7	33322.1	95289.8
1125.1	38693.4	--	--	--	38693.4		531.7	95696.7	36607.4	80541.7	46572.6	33310	95681.8
1124.95	38485.5	--	--	--	38485.5		531.65	96056.7	36962.3	81141.3	45800.6	33297.8	95941
1124.8	38558.7	--	--	--	38558.7		531.6	95321.1	37360.5	81556.6	45035.2	33285.5	96066
1124.65	38894.2	--	--	--	38894.2		531.55	95229.8	37803.7	81781.4	44281.1	33273.2	96057.2
1124.5	38864.9	--	--	--	38864.9		531.5	95950.8	38293.1	81812.2	43542.8	33260.7	95916.2
1124.35	38658.1	--	--	--	38658.1		531.45	95695.7	38828.9	81648.1	42823.8	33248	95646.1
1124.2	38401.9	--	--	--	38401.9		531.4	94327.8	39410.5	81290.8	42127.6	33235.3	95251.1
1124.05	38151.5	--	--	--	38151.5		531.35	94739.5	40036.4	80744.8	41456.6	33222.5	94736.6
1123.9	38580.2	--	--	--	38580.2		531.3	94010.1	40703.4	80017.3	40813.1	33209.5	94108.7
1123.75	38260.8	--	--	--	38260.9		531.25	93345.9	41407.5	79117.5	40198.7	33196.4	93374.1
1123.6	38834.8	--	--	--	38834.9		531.2	92894	42142.8	78057.1	39614.6	33183.2	92539.6
1123.45	37783.6	--	--	--	37783.9		531.15	92429.5	42902.2	76849.3	39061.6	33169.8	91612.1
1123.3	38202.9	--	37874.6	37874.1	37874.6		531.1	91165.9	43676.9	75509.1	38539.9	33156.3	90597.8
1123.15	37635.7	--	37878.6	37877.6	37878.6		531.05	90140.9	44456.8	74052.5	38049.8	33142.7	89502.6
1123	37869.4	--	37883.1	37881	37883.1		531	88254.2	45230.2	72496.2	37590.9	33129	88331.1
1122.85	38324.8	--	37888.6	37884.5	37888.6		530.95	87881.1	45984.6	70857.6	37162.7	33115.1	87087.5
1122.7	38786.1	--	37895.9	37888	37895.9		530.9	85787.7	46706.4	69153.7	36764.4	33101	85774.5
1122.55	38981.3	--	37906.6	37891.4	37906.6		530.85	84079.4	47381.6	67401.8	36395.1	33086.9	84394.1
1122.4	39296.3	--	37923	37894.9	37923		530.8	82781.9	47996.1	65618.3	36053.8	33072.5	82947.8
1122.25	39213.5	--	37949.7	37898.4	37949.7		530.75	80172.9	48536.5	63819	35739.1	33058.1	81436.4
1122.1	40152.6	--	37993.5	37901.8	37993.5		530.7	79839.9	48990.1	62018.7	35450	33043.5	79860.9
1121.95	40427.9	--	38065.6	37905.3	38065.6		530.65	78932.7	49345.9	60231	35184.9	33028.7	78222.2
1121.8	40479.8	--	38183.6	37908.8	38183.6		530.6	76573.9	49594.9	58468.4	34942.6	33013.8	76522.5
1121.65	40480.1	--	38373.7	37912.2	38373.7		530.55	75295.5	49730.3	56741.9	34721.6	32998.7	74764.5
1121.5	41839.1	--	38674.8	37915.7	38674.8		530.5	73059.5	49748.1	55061	34520.7	32983.5	72952.4
1121.35	41896.7	--	39142.3	37919.2	39142.3		530.45	71369.1	49647.3	53434.1	34338.4	32968.1	71092.1
1121.2	43446	--	39853	37922.6	39853		530.4	68786.6	49429.8	51868	34173.3	32952.5	69190.9
1121.05	44367.3	--	40910	37926.1	40910		530.35	66602.7	49100.4	50368.2	34024.3	32936.7	67257.8
1120.9	46693.3	--	42446.1	37929.6	42446.1		530.3	65170.1	48666.5	48939	33890.1	32920.8	65303.2
1120.75	48234.7	--	44625.5	37933	44625.5		530.25	62864.5	48137.8	47583.5	33769.5	32904.8	63338.7
1120.6	51563.7	--	47641.1	37936.5	47641.1		530.2	61211.9	47525.9	46303.6	33661.4	32888.5	61376.8
1120.45	55812.2	--	51705.4	37940	51705.4		530.15	58985.7	46843.6	45100.4	33564.7	32872.1	59430.3
1120.3	60595.2	--	57031.5	37943.4	57031.5		530.1	57775.5	46104.9	43973.9	33478.5	32855.5	57512
1120.15	66482.2	--	63803.6	37946.9	63803.6		530.05	55234.7	45323.6	42923.4	33401.7	32838.7	55634.4
1120	74573.7	--	72134.6	37950.4	72134.6		530	53820.7	44513.8	41947.6	33333.5	32821.7	53809.3
1119.85	84580.3	--	82013	37953.8	82013		529.95	52230.3	43688.8	41044.5	33273	32804.6	52047.3
1119.7	95436.7	--	93246.4	37957.3	93246.4		529.9	50779.5	42861	40211.7	33219.6	32787.2	50357.7
1119.55	106627	--	105412	37960.8	105412		529.85	48632.6	42041.6	39446.4	33172.4	32769.7	48748.3
1119.4	119454	--	117837	37964.2	117837		529.8	46941.3	41240.5	38745.5	33130.8	32752	47225.4
1119.25	131280	--	129620	37967.7	129620		529.75	46388.9	40466.1	38105.8	33094.4	32734.1	45793.6
1119.1	141150	--	139721	37971.2	139721		529.7	44956.3	39725.1	37523.8	33062.4	32715.9	44455.8
1118.95	148617	--	147114	37974.6	147114		529.65	43510.8	39023	36996	33034.5	32697.6	43213.3
1118.8	150445	--	150969	37978.1	150969		529.6	42478.9	38363.5	36518.8	33010.1	32679.1	42066.2
1118.65	151138	--	150830	37981.6	150830		529.55	41448.8	37749.4	36088.7	32989	32660.4	41013.3
1118.5	147126	--	146714	37985	146714		529.5	40297.6	37181.9	35702.3	32970.6	32641.4	40052.1
1118.35	139512	--	139108	37988.5	139108		529.45	39393.8	36661.5	35356	32954.8	32622.3	39179.4
1118.2	130054	--	128861	37992	128861		529.4	38622.6	36187.6	35046.7	32941.1	32602.9	38391.3
1118.05	117308	--	117008	37995.4	117008		529.35	37632.2	35759	34771.3	32929.5	32583.3	37683.1
1117.9	105328	--	104581	37998.9	104581		529.3	37159.1	35374	34526.6	32919.5	32563.5	37049.9
1117.75	92814.4	--	92468.6	38002.4	92468.6		529.25	36368.5	35030.1	34310	32910.9	32543.5	36486.6
1117.6	81914.1	--	81326.2	38005.8	81326.2		529.2	35371.5	34724.9	34118.6	32903.7	32523.3	35987.6
1117.45	73354	--	71559.2	38009.3	71559.2		529.15	35188.5	34455.6	33950	32897.6	32502.8	35547.8
1117.3	64672.3	--	63345.6	38012.8	63345.6		529.1	34869	34219.4	33802	32892.4	32482.2	35161.8
1117.15	59958.1	--	56686.4	38016.2	56686.4		529.05	35050.6	34013.2	33672.3	32888.2	32461.2	34824.6
1117	53703.8	--	51462.2	38019.7	51462.2		529	34418.8	33834.4	33559.1	32884.7	32440.1	34531.3
1116.85	49969.1	--	47485.3	38023.2	47485.3		528.95	33773	33679.9	33460.5	32881.7	32418.7	34277.2
1116.7	47531	--	44541.9	38026.6	44541.9		528.9	33522.8	33547.3	33374.7	32879.3	32397.1	34057.9
1116.55	45185	--	42420.5	38030.1	42420.5		528.85	32827.2	33433.9	33300.4	32877.4	32375.3	33869.5
1116.4	44137	--	40929.9	38033.6	40929.9		528.8	33108.8	33337.5	33236.2	32875.7	32353.2	33708.1
1116.25	42932.7	--	39908	38037	39908		528.75	33430.9	33255.8	33180.7	32874.4	32330.8	33570.5
1116.1	41774.2	--	39224.2	38040.5	39224.2		528.7	33164.8	33187.1	33133.1	32873.3	32308.2	33453.7
1115.95	41533.2	--	38777.5	38044	38777.5		528.65	32636.5	33129.5	33092.2	32872.4	32285.4	33354.8
1115.8	40794.2	--	38492.8	38047.4	38492.8		528.6	32875.9	33081.5	33057.3	32871.8	32262.4	33271.5
1115.65	39594.1	--	38315.7	38050.9	38315.7		528.55	33185.8	--	--	--	32239.1	33517.8
1115.5	39583.2	--	38208.7	38054.4	38208.7		528.5	32264.4	--	--	--	32215.6	32537.9
1115.35	38562.1	--	38145.9	38057.8	38145.9		528.45	32389	--	--	--	32191.8	32613.6
1115.2	38968.5	--	38110.5	38061.3	38110.5		528.4	32553.9	--	--	--	32167.8	32737.7
1115.05	38497.3	--	38091.7	38064.8	38091.7		528.35	33127.6	--	--	--	32143.6	33277.7
1114.9	38480.8	--	38082.7	38068.2	38082.7		528.3	32331.7	--	--	--	32119.2	32454
1114.75	38129.8	--	38079.3	38071.7	38079.3		528.25	32296.5	--	--	--	32094.6	32395.8
1114.6	37604.6	--	--	--	37608.5		528.2	32498.3	--	--	--	32069.8	32578.8
1114.45	36940.5	--	--	--	36942.5		528.15	31723.1	--	--	--	32044.7	31788.1
1114.3	37391.3	--	--	--	37392.3		528.1	32043.7	--	--	--	32019.5	32096.1
1114.15	36983.7	--	--	--	36984.1		528.05	32419	--	--	--	31994	32461.1
1114	37291.1	--	--	--	37291.3		528	32052.7	--	--	--	31968.4	32086.5
1113.85	37240.4	--	--	--	37240.5		527.95	31587.5	--	--	--	31942.5	31614.6
1113.7	36692.7	--	--	--	36692.8		527.9	31717.8	--	--	--	31916.5	31739.4
1113.55	36201.9	--	--	--	36201.9		527.85	31756.4	--	--	--	31890.3	31773.6
1113.4	37039.9	--	--	--	37039.9		527.8	32118	--	--	--	31863.9	32131.7
1113.25	36212.2	--	--	--	36212.2		527.75	32038.2	--	--	--	31837.3	32049.1
1113.1	35978.9	--	--	--	35978.9		527.7	31253.8	--	--	--	31810.5	31262.4
1112.95	36314	--	--	--	36314		527.65	31811.3	--	--	--	31783.6	31818.1
1112.8	36516	--	--	--	36516		527.6	31730.8	--	--	--	31756.5	31736.1
1112.65	36885.8	--	--	--	36885.8		527.55	31784.6	--	--	--	31729.2	31788.8
1112.5	36503.5	--	--	--	36503.5		527.5	31376.8	--	--	--	31701.8	31380.1
1112.35	36507.9	--	--	--	36507.9		527.45	31214.7	--	--	--	31674.1	31217.4
1112.2	37085.3	--	--	--	37085.3		527.4	31818	--	--	--	31646.4	31820
1112.05	36753	--	--	--	36753		527.35	31225.4	--	--	--	31618.5	31227
1111.9	36288.6	--	--	--	36288.6		527.3	32146	--	--	--	31590.4	32147.3
1111.75	35652.7	--	--	--	35652.7		527.25	31703.8	--	--	--	31562.2	31704.7
1111.6	36014.5	--	--	--	36014.5		527.2	32178.4	--	--	--	31533.8	32179.2
1111.45	35593.8	--	--	--	35593.8		527.15	32526.1	--	--	--	31505.3	32526.7
1111.3	36117	--	--	--	36117		527.1	31852.2	--	--	--	31476.6	31852.7
1111.15	36361.4	--	--	--	36361.4		527.05	31924.1	--	--	--	31447.8	31924.4
1111	36419.9	--	--	--	36419.9		527	31801.3	--	--	--	31418.9	31801.6
1110.85	36140	--	--	--	36140		526.95	31556.1	--	--	--	31389.9	31556.3
1110.7	36414.3	--	--	--	36414.3		526.9	31456.8	--	--	--	31360.7	31457
1110.55	35733.1	--	--	--	35733.1		526.85	31240.8	--	--	--	31331.4	31241
1110.4	36458.7	--	--	--	36458.7		526.8	31426.1	--	--	--	31302	31426.2
1110.25	36167.6	--	--	--	36167.6		526.75	31842.5	--	--	--	31272.4	31842.6
1110.1	36161	--	--	--	36161		526.7	31784.6	--	--	--	31242.8	31784.7
1109.95	36052.2	--	--	--	36052.2		526.65	31251.5	--	--	--	31213	31251.6
1109.8	35884.1	--	--	--	35884.1		526.6	31598.7	--	--	--	31183.1	31598.7
1109.65	36237.2	--	--	--	36237.2		526.55	31337.9	--	--	--	31153.2	31337.9
1109.5	35965.6	--	--	--	35965.6		526.5	31649.5	--	--	--	31123.1	31649.5
1109.35	35971	--	--	--	35971		526.45	31945.6	--	--	--	31092.9	31945.6
1109.2	35571.2	--	--	--	35571.2		526.4	31240.8	--	--	--	31062.6	31240.8
1109.05	36390.4	--	--	--	36390.4		526.35	31386.3	--	--	--	31032.3	31386.3
1108.9	36165.9	--	--	--	36165.9		526.3	31289.5	--	--	--	31001.8	31289.5
1108.75	35994.4	--	--	--	35994.4		526.25	30819.5	--	--	--	30971.3	30819.5
1108.6	36452.6	--	--	--	36452.6		526.2	31464.7	--	--	--	30940.7	31464.7
1108.45	35916.5	--	--	--	35916.5		526.15	31267.4	--	--	--	30910	31267.4
1108.3	35842.6	--	--	--	35842.6		526.1	31790.7	--	--	--	30879.2	31790.7
1108.15	35899.2	--	--	--	35899.2		526.05	31642.1	--	--	--	30848.4	31642.1
1108	35884.4	--	--	--	35884.4		526	31512.7	--	--	--	30817.5	31512.7
1107.85	36177.5	--	--	--	36177.5		525.95	31166.3	--	--	--	30786.5	31166.3
1107.7	36094.4	--	--	--	36094.4		525.9	31894.1	--	--	--	30755.5	31894.1
1107.55	36364.6	--	--	--	36364.6		525.85	31725.8	--	--	--	30724.4	31725.8
1107.4	36139.6	--	--	--	36139.6		525.8	31582.7	--	--	--	30693.3	31582.7
1107.25	36473.2	--	--	--	36473.2		525.75	31318.8	--	--	--	30662.1	31318.8
1107.1	36402.5	--	--	--	36402.5		525.7	31391.2	--	--	--	30630.8	31391.2
1106.95	36256.7	--	--	--	36256.7		525.65	30977	--	--	--	30599.6	30977
1106.8	36007.5	--	--	--	36007.5		525.6	31264.9	--	--	--	30568.2	31264.9
1106.65	36107.8	--	--	--	36107.8		525.55	31906.8	--	--	--	30536.8	31906.8
1106.5	35760.1	--	--	--	35760.1		525.5	31566.5	--	--	--	30505.4	31566.5
1106.35	35991.6	--	--	--	35991.6		525.45	32004.3	--	--	--	30474	32004.3
1106.2	35970.9	--	--	--	35970.9		525.4	31340.7	--	--	--	30442.5	31340.7
1106.05	36050.4	--	--	--	36050.4		525.35	31320.2	--	--	--	30411	31320.2
1105.9	36230.9	--	--	--	36230.9		525.3	31499.6	--	--	--	30379.5	31499.6
1105.75	35812.5	--	--	--	35812.5		525.25	31578.5	--	--	--	30348	31578.5
1105.6	36429.2	--	--	--	36429.2		525.2	31507.5	--	--	--	30316.4	31507.5
1105.45	36080.1	--	--	--	36080.1		525.15	31657.4	--	--	--	30284.9	31657.4
1105.3	36313.1	--	--	--	36313.1		525.1	31576.1	--	--	--	30253.3	31576.1
1105.15	35965	--	--	--	35965		525.05	32023.7	--	--	--	30221.7	32023.7
1105	35678.2	--	--	--	35678.2		525	32317	--	--	--	30190.1	32317

## Sheet: Fig 2d
Time	Potential
minutes	V vs.RHE
	100 mA cm-2	200 mA cm-2	300 mA cm-2	400 mA cm-2	500 mA cm-2
0.000266667	0.1828	0.0355	-0.3701	-0.7656	-1.1986
0.000533333	-0.0099	-0.1427	-0.6236	-1.0746	-1.5416
0.0008	-0.1404	-0.2799	-0.8236	-1.2726	-1.7086
0.00107	-0.2336	-0.4086	-0.9606	-1.3736	-1.7796
0.00133	-0.3033	-0.5236	-1.0356	-1.4246	-1.8186
0.0016	-0.3563	-0.6126	-1.0756	-1.4546	-1.8426
0.00187	-0.3966	-0.6756	-1.0996	-1.4746	-1.8586
0.00213	-0.4296	-0.7176	-1.1186	-1.4886	-1.8716
0.0024	-0.4566	-0.7456	-1.1336	-1.5016	-1.8806
0.00267	-0.4786	-0.7666	-1.1456	-1.5096	-1.8896
0.00293	-0.4976	-0.7826	-1.1566	-1.5206	-1.8966
0.0032	-0.5126	-0.7956	-1.1666	-1.5296	-1.9026
0.00347	-0.5246	-0.8066	-1.1756	-1.5376	-1.9076
0.00373	-0.5346	-0.8156	-1.1836	-1.5466	-1.9126
0.004	-0.5426	-0.8236	-1.1916	-1.5526	-1.9176
0.00427	-0.5496	-0.8296	-1.1986	-1.5596	-1.9226
0.00453	-0.5556	-0.8356	-1.2066	-1.5646	-1.9276
0.0048	-0.5606	-0.8406	-1.2136	-1.5696	-1.9306
0.00507	-0.5646	-0.8466	-1.2206	-1.5756	-1.9346
0.00533	-0.5686	-0.8526	-1.2266	-1.5806	-1.9346
0.0056	-0.5716	-0.8566	-1.2326	-1.5856	-1.9366
0.00587	-0.5746	-0.8616	-1.2386	-1.5896	-1.9356
0.00613	-0.5766	-0.8656	-1.2446	-1.5946	-1.9406
0.0064	-0.5786	-0.8696	-1.2486	-1.5986	-1.9426
0.00667	-0.5816	-0.8736	-1.2526	-1.6016	-1.9456
0.00693	-0.5826	-0.8776	-1.2586	-1.6026	-1.9486
0.0072	-0.5846	-0.8816	-1.2646	-1.6056	-1.9506
0.00747	-0.5866	-0.8846	-1.2696	-1.6066	-1.9526
0.00773	-0.5876	-0.8886	-1.2746	-1.6116	-1.9536
0.008	-0.5896	-0.8926	-1.2796	-1.6136	-1.9546
0.00827	-0.5906	-0.8956	-1.2836	-1.6176	-1.9556
0.00853	-0.5926	-0.8996	-1.2886	-1.6206	-1.9576
0.0088	-0.5936	-0.9026	-1.2926	-1.6226	-1.9596
0.00907	-0.5946	-0.9046	-1.2956	-1.6256	-1.9616
0.00933	-0.5956	-0.9076	-1.2996	-1.6276	-1.9636
0.0096	-0.5966	-0.9096	-1.3036	-1.6286	-1.9646
0.00987	-0.5976	-0.9136	-1.3076	-1.6316	-1.9656
0.01013	-0.5986	-0.9166	-1.3116	-1.6326	-1.9636
0.0104	-0.5996	-0.9196	-1.3146	-1.6356	-1.9626
0.01067	-0.6006	-0.9226	-1.3176	-1.6376	-1.9626
0.01093	-0.6016	-0.9256	-1.3206	-1.6396	-1.9656
0.0112	-0.6016	-0.9286	-1.3226	-1.6416	-1.9656
0.01147	-0.6026	-0.9316	-1.3246	-1.6426	-1.9686
0.01173	-0.6036	-0.9336	-1.3256	-1.6426	-1.9696
0.012	-0.6036	-0.9366	-1.3296	-1.6426	-1.9696
0.01227	-0.6046	-0.9386	-1.3316	-1.6416	-1.9706
0.01253	-0.6056	-0.9416	-1.3346	-1.6456	-1.9706
0.0128	-0.6066	-0.9446	-1.3376	-1.6466	-1.9706
0.01307	-0.6066	-0.9466	-1.3396	-1.6486	-1.9716
0.01333	-0.6076	-0.9486	-1.3426	-1.6506	-1.9726
0.0136	-0.6086	-0.9516	-1.3436	-1.6516	-1.9736
0.01387	-0.6086	-0.9526	-1.3456	-1.6526	-1.9756
0.01413	-0.6096	-0.9546	-1.3476	-1.6536	-1.9766
0.0144	-0.6096	-0.9556	-1.3496	-1.6546	-1.9766
0.01467	-0.6106	-0.9586	-1.3516	-1.6556	-1.9776
0.01493	-0.6106	-0.9606	-1.3536	-1.6566	-1.9746
0.0152	-0.6116	-0.9636	-1.3556	-1.6576	-1.9736
0.01547	-0.6116	-0.9656	-1.3576	-1.6586	-1.9716
0.01573	-0.6126	-0.9676	-1.3586	-1.6606	-1.9746
0.016	-0.6126	-0.9696	-1.3596	-1.6606	-1.9746
0.01627	-0.6136	-0.9716	-1.3596	-1.6616	-1.9766
0.01653	-0.6136	-0.9736	-1.3606	-1.6606	-1.9776
0.0168	-0.6146	-0.9756	-1.3626	-1.6586	-1.9776
0.01707	-0.6146	-0.9766	-1.3646	-1.6596	-1.9776
0.01733	-0.6156	-0.9786	-1.3666	-1.6616	-1.9776
0.0176	-0.6156	-0.9806	-1.3676	-1.6626	-1.9776
0.01787	-0.6166	-0.9826	-1.3686	-1.6646	-1.9776
0.01813	-0.6166	-0.9846	-1.3696	-1.6646	-1.9776
0.0184	-0.6166	-0.9856	-1.3706	-1.6656	-1.9786
0.01867	-0.6176	-0.9866	-1.3716	-1.6666	-1.9806
0.01893	-0.6176	-0.9876	-1.3726	-1.6666	-1.9806
0.0192	-0.6186	-0.9886	-1.3736	-1.6666	-1.9816
0.01947	-0.6186	-0.9906	-1.3756	-1.6676	-1.9806
0.01973	-0.6186	-0.9926	-1.3766	-1.6686	-1.9786
0.02	-0.6196	-0.9946	-1.3776	-1.6696	-1.9756
0.02027	-0.6196	-0.9956	-1.3786	-1.6696	-1.9766
0.02053	-0.6206	-0.9976	-1.3786	-1.6706	-1.9786
0.0208	-0.6206	-0.9986	-1.3786	-1.6706	-1.9776
0.02107	-0.6206	-0.9996	-1.3786	-1.6706	-1.9806
0.02133	-0.6216	-1.0006	-1.3796	-1.6696	-1.9796
0.0216	-0.6216	-1.0016	-1.3806	-1.6676	-1.9796
0.02187	-0.6216	-1.0036	-1.3816	-1.6686	-1.9796
0.02213	-0.6226	-1.0046	-1.3836	-1.6696	-1.9786
0.0224	-0.6226	-1.0066	-1.3836	-1.6706	-1.9786
0.02267	-0.6236	-1.0076	-1.3846	-1.6726	-1.9786
0.02293	-0.6236	-1.0086	-1.3856	-1.6726	-1.9796
0.0232	-0.6236	-1.0096	-1.3856	-1.6726	-1.9806
0.02347	-0.6246	-1.0106	-1.3866	-1.6726	-1.9816
0.02373	-0.6246	-1.0106	-1.3866	-1.6726	-1.9816
0.024	-0.6246	-1.0116	-1.3876	-1.6736	-1.9816
0.02427	-0.6246	-1.0126	-1.3886	-1.6736	-1.9796
0.02453	-0.6256	-1.0146	-1.3896	-1.6746	-1.9786
0.0248	-0.6256	-1.0156	-1.3906	-1.6746	-1.9746
0.02507	-0.6266	-1.0166	-1.3906	-1.6756	-1.9766
0.02533	-0.6266	-1.0186	-1.3906	-1.6756	-1.9776
0.0256	-0.6266	-1.0196	-1.3906	-1.6756	-1.9776
0.02587	-0.6266	-1.0196	-1.3896	-1.6756	-1.9796
0.02613	-0.6276	-1.0206	-1.3906	-1.6746	-1.9786
0.0264	-0.6276	-1.0216	-1.3916	-1.6746	-1.9786
0.02667	-0.6276	-1.0226	-1.3926	-1.6716	-1.9786
0.02693	-0.6286	-1.0236	-1.3936	-1.6736	-1.9776
0.0272	-0.6286	-1.0246	-1.3936	-1.6746	-1.9776
0.02747	-0.6296	-1.0256	-1.3946	-1.6746	-1.9786
0.02773	-0.6296	-1.0266	-1.3946	-1.6756	-1.9786
0.028	-0.6296	-1.0276	-1.3946	-1.6756	-1.9796
0.02827	-0.6296	-1.0286	-1.3946	-1.6766	-1.9806
0.02853	-0.6296	-1.0286	-1.3956	-1.6766	-1.9806
0.0288	-0.6306	-1.0286	-1.3956	-1.6766	-1.9806
0.02907	-0.6306	-1.0296	-1.3966	-1.6766	-1.9796
0.02933	-0.6306	-1.0306	-1.3976	-1.6766	-1.9776
0.0296	-0.6316	-1.0316	-1.3976	-1.6776	-1.9766
0.02987	-0.6316	-1.0336	-1.3976	-1.6776	-1.9736
0.03013	-0.6316	-1.0336	-1.3976	-1.6776	-1.9756
0.0304	-0.6326	-1.0346	-1.3966	-1.6786	-1.9756
0.03067	-0.6326	-1.0356	-1.3966	-1.6776	-1.9766
0.03093	-0.6326	-1.0366	-1.3976	-1.6766	-1.9776
0.0312	-0.6326	-1.0366	-1.3976	-1.6756	-1.9776
0.03147	-0.6336	-1.0376	-1.3986	-1.6736	-1.9776
0.03173	-0.6336	-1.0386	-1.3996	-1.6756	-1.9766
0.032	-0.6336	-1.0396	-1.3996	-1.6756	-1.9766
0.03227	-0.6346	-1.0406	-1.3996	-1.6766	-1.9766
0.03253	-0.6346	-1.0406	-1.3996	-1.6776	-1.9766
0.0328	-0.6346	-1.0416	-1.3996	-1.6776	-1.9766
0.03307	-0.6346	-1.0416	-1.3996	-1.6776	-1.9776
0.03333	-0.6356	-1.0416	-1.4006	-1.6776	-1.9786
0.0336	-0.6356	-1.0416	-1.4006	-1.6766	-1.9786
0.03387	-0.6356	-1.0426	-1.4006	-1.6776	-1.9776
0.03413	-0.6366	-1.0436	-1.4016	-1.6776	-1.9756
0.0344	-0.6366	-1.0446	-1.4016	-1.6776	-1.9736
0.03467	-0.6366	-1.0456	-1.4016	-1.6786	-1.9726
0.03493	-0.6366	-1.0466	-1.4006	-1.6786	-1.9746
0.0352	-0.6376	-1.0466	-1.3996	-1.6786	-1.9736
0.03547	-0.6376	-1.0476	-1.3996	-1.6776	-1.9756
0.03573	-0.6376	-1.0476	-1.4006	-1.6766	-1.9756
0.036	-0.6376	-1.0486	-1.4016	-1.6746	-1.9756
0.03627	-0.6386	-1.0486	-1.4016	-1.6746	-1.9756
0.03653	-0.6386	-1.0496	-1.4026	-1.6756	-1.9746
0.0368	-0.6386	-1.0506	-1.4026	-1.6756	-1.9746
0.03707	-0.6396	-1.0516	-1.4026	-1.6776	-1.9736
0.03733	-0.6396	-1.0516	-1.4026	-1.6766	-1.9746
0.0376	-0.6396	-1.0526	-1.4026	-1.6766	-1.9746
0.03787	-0.6396	-1.0526	-1.4026	-1.6776	-1.9756
0.03813	-0.6406	-1.0526	-1.4026	-1.6766	-1.9766
0.0384	-0.6406	-1.0516	-1.4026	-1.6766	-1.9756
0.03867	-0.6406	-1.0536	-1.4036	-1.6766	-1.9746
0.03893	-0.6406	-1.0536	-1.4036	-1.6766	-1.9726
0.0392	-0.6416	-1.0546	-1.4036	-1.6776	-1.9696
0.03947	-0.6416	-1.0556	-1.4036	-1.6776	-1.9706
0.03973	-0.6416	-1.0556	-1.4036	-1.6776	-1.9716
0.04	-0.6426	-1.0566	-1.4026	-1.6776	-1.9716
0.04027	-0.6426	-1.0566	-1.4016	-1.6766	-1.9736
0.04053	-0.6426	-1.0576	-1.4016	-1.6756	-1.9726
0.0408	-0.6426	-1.0576	-1.4026	-1.6736	-1.9736
0.04107	-0.6426	-1.0586	-1.4026	-1.6736	-1.9726
0.04133	-0.6436	-1.0586	-1.4036	-1.6746	-1.9726
0.0416	-0.6436	-1.0596	-1.4036	-1.6746	-1.9716
0.04187	-0.6436	-1.0596	-1.4036	-1.6756	-1.9716
0.04213	-0.6446	-1.0606	-1.4046	-1.6756	-1.9726
0.0424	-0.6446	-1.0606	-1.4036	-1.6756	-1.9726
0.04267	-0.6446	-1.0606	-1.4036	-1.6766	-1.9736
0.04293	-0.6446	-1.0606	-1.4036	-1.6756	-1.9736
0.0432	-0.6446	-1.0606	-1.4036	-1.6756	-1.9736
0.04347	-0.6456	-1.0616	-1.4046	-1.6756	-1.9726
0.04373	-0.6456	-1.0626	-1.4046	-1.6756	-1.9706
0.044	-0.6456	-1.0626	-1.4046	-1.6756	-1.9676
0.04427	-0.6466	-1.0636	-1.4046	-1.6766	-1.9676
0.04453	-0.6466	-1.0636	-1.4046	-1.6766	-1.9696
0.0448	-0.6466	-1.0646	-1.4036	-1.6766	-1.9686
0.04507	-0.6466	-1.0646	-1.4026	-1.6756	-1.9706
0.04533	-0.6466	-1.0656	-1.4036	-1.6736	-1.9706
0.0456	-0.6476	-1.0656	-1.4036	-1.6716	-1.9706
0.04587	-0.6476	-1.0656	-1.4036	-1.6736	-1.9706
0.04613	-0.6476	-1.0666	-1.4046	-1.6736	-1.9696
0.0464	-0.6486	-1.0666	-1.4046	-1.6736	-1.9696
0.04667	-0.6486	-1.0676	-1.4046	-1.6746	-1.9696
0.04693	-0.6486	-1.0676	-1.4046	-1.6746	-1.9696
0.0472	-0.6486	-1.0676	-1.4046	-1.6746	-1.9706
0.04747	-0.6486	-1.0676	-1.4046	-1.6746	-1.9716
0.04773	-0.6496	-1.0676	-1.4036	-1.6736	-1.9716
0.048	-0.6496	-1.0676	-1.4046	-1.6736	-1.9716
0.04827	-0.6496	-1.0686	-1.4046	-1.6736	-1.9696
0.04853	-0.6496	-1.0686	-1.4046	-1.6746	-1.9676
0.0488	-0.6506	-1.0696	-1.4046	-1.6746	-1.9656
0.04907	-0.6506	-1.0706	-1.4046	-1.6746	-1.9676
0.04933	-0.6506	-1.0706	-1.4036	-1.6746	-1.9676
0.0496	-0.6506	-1.0706	-1.4026	-1.6746	-1.9676
0.04987	-0.6506	-1.0706	-1.4026	-1.6726	-1.9696
0.05013	-0.6516	-1.0716	-1.4036	-1.6716	-1.9686
0.0504	-0.6516	-1.0716	-1.4036	-1.6696	-1.9686
0.05067	-0.6516	-1.0716	-1.4036	-1.6716	-1.9686
0.05093	-0.6516	-1.0726	-1.4046	-1.6716	-1.9676
0.0512	-0.6526	-1.0726	-1.4036	-1.6726	-1.9676
0.05147	-0.6526	-1.0736	-1.4046	-1.6726	-1.9676
0.05173	-0.6526	-1.0736	-1.4046	-1.6726	-1.9676
0.052	-0.6526	-1.0736	-1.4036	-1.6726	-1.9686
0.05227	-0.6536	-1.0736	-1.4036	-1.6726	-1.9696
0.05253	-0.6536	-1.0726	-1.4036	-1.6726	-1.9696
0.0528	-0.6536	-1.0736	-1.4046	-1.6716	-1.9696
0.05307	-0.6536	-1.0746	-1.4046	-1.6726	-1.9666
0.05333	-0.6536	-1.0746	-1.4046	-1.6726	-1.9656
0.0536	-0.6546	-1.0756	-1.4046	-1.6726	-1.9636
0.05387	-0.6546	-1.0756	-1.4046	-1.6726	-1.9656
0.05413	-0.6546	-1.0766	-1.4036	-1.6726	-1.9646
0.0544	-0.6546	-1.0766	-1.4026	-1.6726	-1.9666
0.05467	-0.6556	-1.0766	-1.4026	-1.6716	-1.9666
0.05493	-0.6556	-1.0766	-1.4026	-1.6706	-1.9666
0.0552	-0.6556	-1.0766	-1.4026	-1.6696	-1.9676
0.05547	-0.6556	-1.0776	-1.4036	-1.6676	-1.9666
0.05573	-0.6556	-1.0776	-1.4036	-1.6696	-1.9656
0.056	-0.6566	-1.0776	-1.4036	-1.6696	-1.9656
0.05627	-0.6566	-1.0786	-1.4036	-1.6706	-1.9656
0.05653	-0.6566	-1.0786	-1.4036	-1.6706	-1.9666
0.0568	-0.6566	-1.0786	-1.4036	-1.6706	-1.9676
0.05707	-0.6566	-1.0786	-1.4036	-1.6716	-1.9676
0.05733	-0.6576	-1.0786	-1.4036	-1.6706	-1.9676
0.0576	-0.6576	-1.0776	-1.4036	-1.6706	-1.9676
0.05787	-0.6576	-1.0786	-1.4036	-1.6706	-1.9666
0.05813	-0.6576	-1.0796	-1.4036	-1.6706	-1.9646
0.0584	-0.6586	-1.0796	-1.4036	-1.6706	-1.9616
0.05867	-0.6586	-1.0806	-1.4036	-1.6716	-1.9616
0.05893	-0.6586	-1.0806	-1.4026	-1.6716	-1.9636
0.0592	-0.6586	-1.0806	-1.4016	-1.6716	-1.9626
0.05947	-0.6586	-1.0806	-1.4016	-1.6706	-1.9646
0.05973	-0.6596	-1.0806	-1.4026	-1.6696	-1.9646
0.06	-0.6596	-1.0816	-1.4026	-1.6666	-1.9656
0.06027	-0.6596	-1.0816	-1.4036	-1.6666	-1.9656
0.06053	-0.6596	-1.0816	-1.4026	-1.6686	-1.9646
0.0608	-0.6606	-1.0826	-1.4036	-1.6676	-1.9646
0.06107	-0.6606	-1.0826	-1.4026	-1.6696	-1.9646
0.06133	-0.6606	-1.0826	-1.4026	-1.6696	-1.9646
0.0616	-0.6606	-1.0826	-1.4026	-1.6696	-1.9656
0.06187	-0.6606	-1.0826	-1.4026	-1.6696	-1.9656
0.06213	-0.6616	-1.0826	-1.4026	-1.6686	-1.9666
0.0624	-0.6616	-1.0816	-1.4026	-1.6686	-1.9666
0.06267	-0.6616	-1.0826	-1.4026	-1.6686	-1.9656
0.06293	-0.6616	-1.0826	-1.4026	-1.6686	-1.9636
0.0632	-0.6626	-1.0836	-1.4026	-1.6696	-1.9606
0.06347	-0.6626	-1.0846	-1.4026	-1.6696	-1.9616
0.06373	-0.6626	-1.0846	-1.4016	-1.6696	-1.9626
0.064	-0.6626	-1.0846	-1.4006	-1.6696	-1.9626
0.06427	-0.6626	-1.0846	-1.4006	-1.6686	-1.9646
0.06453	-0.6626	-1.0846	-1.4016	-1.6676	-1.9636
0.0648	-0.6636	-1.0846	-1.4016	-1.6646	-1.9646
0.06507	-0.6636	-1.0846	-1.4016	-1.6656	-1.9636
0.06533	-0.6636	-1.0856	-1.4016	-1.6666	-1.9636
0.0656	-0.6636	-1.0856	-1.4026	-1.6666	-1.9636
0.06587	-0.6646	-1.0856	-1.4016	-1.6676	-1.9626
0.06613	-0.6646	-1.0866	-1.4016	-1.6676	-1.9636
0.0664	-0.6646	-1.0856	-1.4016	-1.6676	-1.9636
0.06667	-0.6646	-1.0856	-1.4016	-1.6676	-1.9646
0.06693	-0.6646	-1.0846	-1.4016	-1.6676	-1.9656
0.0672	-0.6646	-1.0856	-1.4016	-1.6676	-1.9656
0.06747	-0.6656	-1.0866	-1.4016	-1.6676	-1.9636
0.06773	-0.6656	-1.0866	-1.4016	-1.6676	-1.9616
0.068	-0.6656	-1.0876	-1.4026	-1.6676	-1.9586
0.06827	-0.6656	-1.0866	-1.4016	-1.6676	-1.9616
0.06853	-0.6666	-1.0876	-1.4006	-1.6686	-1.9606
0.0688	-0.6666	-1.0876	-1.4006	-1.6676	-1.9616
0.06907	-0.6666	-1.0876	-1.3996	-1.6666	-1.9626
0.06933	-0.6666	-1.0876	-1.4006	-1.6656	-1.9626
0.0696	-0.6666	-1.0876	-1.3996	-1.6626	-1.9636
0.06987	-0.6666	-1.0876	-1.4006	-1.6646	-1.9626
0.07013	-0.6676	-1.0886	-1.4016	-1.6646	-1.9626
0.0704	-0.6676	-1.0886	-1.4006	-1.6646	-1.9616
0.07067	-0.6676	-1.0886	-1.4016	-1.6666	-1.9626
0.07093	-0.6676	-1.0886	-1.4006	-1.6656	-1.9626
0.0712	-0.6676	-1.0886	-1.4006	-1.6666	-1.9636
0.07147	-0.6686	-1.0886	-1.4006	-1.6666	-1.9646
0.07173	-0.6686	-1.0876	-1.4006	-1.6656	-1.9646
0.072	-0.6686	-1.0876	-1.4006	-1.6656	-1.9646
0.07227	-0.6686	-1.0886	-1.4006	-1.6656	-1.9626
0.07253	-0.6686	-1.0886	-1.4016	-1.6656	-1.9616
0.0728	-0.6696	-1.0896	-1.4016	-1.6666	-1.9576
0.07307	-0.6696	-1.0896	-1.4016	-1.6666	-1.9596
0.07333	-0.6696	-1.0896	-1.4016	-1.6666	-1.9596
0.0736	-0.6696	-1.0896	-1.4006	-1.6666	-1.9606
0.07387	-0.6696	-1.0896	-1.4006	-1.6646	-1.9626
0.07413	-0.6696	-1.0906	-1.4016	-1.6636	-1.9616
0.0744	-0.6706	-1.0906	-1.4006	-1.6616	-1.9626
0.07467	-0.6706	-1.0906	-1.4016	-1.6636	-1.9626
0.07493	-0.6706	-1.0906	-1.4016	-1.6636	-1.9616
0.0752	-0.6706	-1.0906	-1.4016	-1.6646	-1.9616
0.07547	-0.6716	-1.0916	-1.4016	-1.6646	-1.9616
0.07573	-0.6716	-1.0916	-1.4016	-1.6646	-1.9616
0.076	-0.6716	-1.0906	-1.4016	-1.6656	-1.9626
0.07627	-0.6716	-1.0906	-1.4006	-1.6646	-1.9626
0.07653	-0.6716	-1.0906	-1.4016	-1.6646	-1.9636
0.0768	-0.6716	-1.0906	-1.4016	-1.6646	-1.9636
0.07707	-0.6716	-1.0916	-1.4016	-1.6646	-1.9616
0.07733	-0.6726	-1.0916	-1.4016	-1.6646	-1.9586
0.0776	-0.6726	-1.0916	-1.4016	-1.6646	-1.9586
0.07787	-0.6726	-1.0916	-1.4016	-1.6656	-1.9596
0.07813	-0.6726	-1.0926	-1.4006	-1.6656	-1.9596
0.0784	-0.6736	-1.0926	-1.3986	-1.6646	-1.9616
0.07867	-0.6736	-1.0916	-1.3996	-1.6636	-1.9616
0.07893	-0.6736	-1.0916	-1.3996	-1.6616	-1.9616
0.0792	-0.6736	-1.0926	-1.3996	-1.6606	-1.9616
0.07947	-0.6736	-1.0926	-1.4006	-1.6626	-1.9616
0.07973	-0.6736	-1.0926	-1.3996	-1.6616	-1.9606
0.08	-0.6746	-1.0926	-1.4006	-1.6636	-1.9606
0.08027	-0.6746	-1.0926	-1.3996	-1.6636	-1.9606
0.08053	-0.6746	-1.0936	-1.3996	-1.6636	-1.9616
0.0808	-0.6746	-1.0926	-1.3996	-1.6636	-1.9626
0.08107	-0.6746	-1.0926	-1.3986	-1.6636	-1.9626
0.08133	-0.6746	-1.0916	-1.3996	-1.6636	-1.9626
0.0816	-0.6756	-1.0926	-1.3996	-1.6626	-1.9616
0.08187	-0.6756	-1.0926	-1.3996	-1.6636	-1.9606
0.08213	-0.6756	-1.0936	-1.3996	-1.6636	-1.9576
0.0824	-0.6756	-1.0936	-1.3996	-1.6636	-1.9576
0.08267	-0.6756	-1.0936	-1.3996	-1.6646	-1.9596
0.08293	-0.6766	-1.0936	-1.3986	-1.6646	-1.9586
0.0832	-0.6766	-1.0936	-1.3976	-1.6636	-1.9606
0.08347	-0.6766	-1.0936	-1.3976	-1.6626	-1.9606
0.08373	-0.6766	-1.0936	-1.3976	-1.6616	-1.9606
0.084	-0.6766	-1.0946	-1.3976	-1.6596	-1.9606
0.08427	-0.6766	-1.0946	-1.3986	-1.6606	-1.9606
0.08453	-0.6776	-1.0946	-1.3986	-1.6616	-1.9596
0.0848	-0.6776	-1.0946	-1.3986	-1.6606	-1.9596
0.08507	-0.6776	-1.0946	-1.3986	-1.6626	-1.9596
0.08533	-0.6776	-1.0946	-1.3986	-1.6626	-1.9606
0.0856	-0.6776	-1.0946	-1.3986	-1.6626	-1.9616
0.08587	-0.6776	-1.0946	-1.3986	-1.6626	-1.9616
0.08613	-0.6776	-1.0936	-1.3986	-1.6626	-1.9626
0.0864	-0.6786	-1.0936	-1.3986	-1.6626	-1.9616
0.08667	-0.6786	-1.0946	-1.3986	-1.6626	-1.9606
0.08693	-0.6786	-1.0946	-1.3986	-1.6626	-1.9596
0.0872	-0.6786	-1.0956	-1.3986	-1.6626	-1.9556
0.08747	-0.6786	-1.0956	-1.3986	-1.6626	-1.9576
0.08773	-0.6796	-1.0956	-1.3976	-1.6626	-1.9576
0.088	-0.6796	-1.0956	-1.3966	-1.6626	-1.9586
0.08827	-0.6796	-1.0956	-1.3976	-1.6616	-1.9606
0.08853	-0.6796	-1.0956	-1.3976	-1.6606	-1.9596
0.0888	-0.6796	-1.0956	-1.3976	-1.6586	-1.9606
0.08907	-0.6796	-1.0956	-1.3986	-1.6596	-1.9606
0.08933	-0.6806	-1.0956	-1.3986	-1.6596	-1.9606
0.0896	-0.6806	-1.0956	-1.3986	-1.6606	-1.9606
0.08987	-0.6806	-1.0966	-1.3976	-1.6616	-1.9596
0.09013	-0.6806	-1.0966	-1.3976	-1.6616	-1.9606
0.0904	-0.6806	-1.0956	-1.3976	-1.6616	-1.9606
0.09067	-0.6806	-1.0956	-1.3976	-1.6616	-1.9616
0.09093	-0.6806	-1.0946	-1.3976	-1.6606	-1.9616
0.0912	-0.6816	-1.0956	-1.3976	-1.6606	-1.9616
0.09147	-0.6816	-1.0956	-1.3976	-1.6606	-1.9606
0.09173	-0.6816	-1.0956	-1.3976	-1.6616	-1.9586
0.092	-0.6816	-1.0966	-1.3976	-1.6616	-1.9556
0.09227	-0.6816	-1.0966	-1.3976	-1.6616	-1.9586
0.09253	-0.6826	-1.0966	-1.3966	-1.6616	-1.9576
0.0928	-0.6826	-1.0966	-1.3956	-1.6616	-1.9596
0.09307	-0.6826	-1.0966	-1.3966	-1.6606	-1.9606
0.09333	-0.6826	-1.0966	-1.3966	-1.6596	-1.9606
0.0936	-0.6826	-1.0966	-1.3966	-1.6576	-1.9606
0.09387	-0.6826	-1.0966	-1.3976	-1.6596	-1.9606
0.09413	-0.6826	-1.0966	-1.3966	-1.6586	-1.9596
0.0944	-0.6836	-1.0976	-1.3976	-1.6596	-1.9596
0.09467	-0.6836	-1.0976	-1.3966	-1.6606	-1.9596
0.09493	-0.6836	-1.0976	-1.3966	-1.6606	-1.9596
0.0952	-0.6836	-1.0966	-1.3966	-1.6606	-1.9606
0.09547	-0.6836	-1.0966	-1.3966	-1.6606	-1.9616
0.09573	-0.6836	-1.0956	-1.3966	-1.6596	-1.9616
0.096	-0.6836	-1.0966	-1.3966	-1.6596	-1.9616
0.09627	-0.6846	-1.0966	-1.3966	-1.6596	-1.9596
0.09653	-0.6846	-1.0976	-1.3966	-1.6606	-1.9566
0.0968	-0.6846	-1.0976	-1.3976	-1.6606	-1.9566
0.09707	-0.6846	-1.0976	-1.3966	-1.6606	-1.9586
0.09733	-0.6846	-1.0976	-1.3966	-1.6616	-1.9576
0.0976	-0.6856	-1.0976	-1.3956	-1.6606	-1.9596
0.09787	-0.6856	-1.0976	-1.3946	-1.6596	-1.9596
0.09813	-0.6856	-1.0976	-1.3956	-1.6586	-1.9596
0.0984	-0.6856	-1.0976	-1.3956	-1.6566	-1.9606
0.09867	-0.6856	-1.0976	-1.3956	-1.6586	-1.9596
0.09893	-0.6856	-1.0976	-1.3966	-1.6576	-1.9596
0.0992	-0.6856	-1.0986	-1.3956	-1.6586	-1.9596
0.09947	-0.6866	-1.0986	-1.3966	-1.6596	-1.9596
0.09973	-0.6866	-1.0986	-1.3966	-1.6596	-1.9606
0.1	-0.6866	-1.0976	-1.3956	-1.6606	-1.9606
0.10027	-0.6866	-1.0976	-1.3956	-1.6596	-1.9616
0.10053	-0.6866	-1.0966	-1.3956	-1.6596	-1.9616
0.1008	-0.6866	-1.0976	-1.3956	-1.6596	-1.9616
0.10107	-0.6866	-1.0976	-1.3956	-1.6596	-1.9596
0.10133	-0.6876	-1.0986	-1.3966	-1.6596	-1.9576
0.1016	-0.6876	-1.0986	-1.3966	-1.6596	-1.9556
0.10187	-0.6876	-1.0986	-1.3956	-1.6606	-1.9576
0.10213	-0.6876	-1.0986	-1.3956	-1.6606	-1.9576
0.1024	-0.6876	-1.0986	-1.3936	-1.6596	-1.9596
0.10267	-0.6876	-1.0986	-1.3946	-1.6586	-1.9596
0.10293	-0.6876	-1.0986	-1.3946	-1.6566	-1.9596
0.1032	-0.6886	-1.0986	-1.3946	-1.6566	-1.9606
0.10347	-0.6886	-1.0986	-1.3956	-1.6576	-1.9596
0.10373	-0.6886	-1.0986	-1.3956	-1.6576	-1.9596
0.104	-0.6886	-1.0996	-1.3956	-1.6586	-1.9596
0.10427	-0.6886	-1.0996	-1.3956	-1.6586	-1.9596
0.10453	-0.6886	-1.0996	-1.3946	-1.6596	-1.9606
0.1048	-0.6886	-1.0986	-1.3946	-1.6586	-1.9606
0.10507	-0.6896	-1.0986	-1.3946	-1.6586	-1.9616
0.10533	-0.6896	-1.0976	-1.3946	-1.6586	-1.9616
0.1056	-0.6896	-1.0986	-1.3946	-1.6586	-1.9606
0.10587	-0.6896	-1.0986	-1.3946	-1.6586	-1.9586
0.10613	-0.6896	-1.0996	-1.3956	-1.6586	-1.9566
0.1064	-0.6896	-1.0996	-1.3956	-1.6586	-1.9576
0.10667	-0.6906	-1.0996	-1.3946	-1.6596	-1.9586
0.10693	-0.6906	-1.0996	-1.3936	-1.6596	-1.9586
0.1072	-0.6906	-1.0996	-1.3926	-1.6586	-1.9606
0.10747	-0.6906	-1.0986	-1.3936	-1.6576	-1.9596
0.10773	-0.6906	-1.0996	-1.3936	-1.6546	-1.9606
0.108	-0.6906	-1.0996	-1.3936	-1.6566	-1.9606
0.10827	-0.6906	-1.0996	-1.3946	-1.6566	-1.9596
0.10853	-0.6906	-1.0996	-1.3946	-1.6566	-1.9596
0.1088	-0.6916	-1.0996	-1.3946	-1.6576	-1.9596
0.10907	-0.6916	-1.0996	-1.3946	-1.6576	-1.9596
0.10933	-0.6916	-1.0996	-1.3936	-1.6576	-1.9606
0.1096	-0.6916	-1.0996	-1.3936	-1.6576	-1.9606
0.10987	-0.6916	-1.0986	-1.3936	-1.6576	-1.9616
0.11013	-0.6916	-1.0986	-1.3936	-1.6576	-1.9616
0.1104	-0.6916	-1.0996	-1.3946	-1.6576	-1.9596
0.11067	-0.6916	-1.0996	-1.3946	-1.6576	-1.9586
0.11093	-0.6926	-1.0996	-1.3946	-1.6576	-1.9556
0.1112	-0.6926	-1.0996	-1.3946	-1.6586	-1.9576
0.11147	-0.6926	-1.0996	-1.3936	-1.6586	-1.9576
0.11173	-0.6926	-1.0996	-1.3926	-1.6586	-1.9586
0.112	-0.6926	-1.0996	-1.3916	-1.6586	-1.9596
0.11227	-0.6926	-1.0996	-1.3926	-1.6566	-1.9596
0.11253	-0.6926	-1.0996	-1.3926	-1.6566	-1.9606
0.1128	-0.6936	-1.0996	-1.3926	-1.6536	-1.9596
0.11307	-0.6936	-1.1006	-1.3936	-1.6556	-1.9596
0.11333	-0.6936	-1.1006	-1.3936	-1.6556	-1.9596
0.1136	-0.6936	-1.1006	-1.3936	-1.6556	-1.9596
0.11387	-0.6936	-1.1006	-1.3936	-1.6576	-1.9596
0.11413	-0.6936	-1.1006	-1.3936	-1.6566	-1.9606
0.1144	-0.6936	-1.1006	-1.3936	-1.6576	-1.9606
0.11467	-0.6936	-1.0996	-1.3926	-1.6576	-1.9616
0.11493	-0.6946	-1.0986	-1.3936	-1.6566	-1.9616
0.1152	-0.6946	-1.0996	-1.3936	-1.6566	-1.9606
0.11547	-0.6946	-1.0996	-1.3936	-1.6566	-1.9596
0.11573	-0.6946	-1.1006	-1.3936	-1.6566	-1.9576
0.116	-0.6946	-1.1006	-1.3936	-1.6576	-1.9556
0.11627	-0.6946	-1.1006	-1.3926	-1.6576	-1.9576
0.11653	-0.6956	-1.1006	-1.3916	-1.6576	-1.9566
0.1168	-0.6956	-1.1006	-1.3916	-1.6576	-1.9586
0.11707	-0.6956	-1.1006	-1.3916	-1.6556	-1.9596
0.11733	-0.6956	-1.1006	-1.3916	-1.6546	-1.9596
0.1176	-0.6956	-1.1006	-1.3926	-1.6536	-1.9606
0.11787	-0.6956	-1.1006	-1.3926	-1.6556	-1.9596
0.11813	-0.6956	-1.1006	-1.3926	-1.6546	-1.9596
0.1184	-0.6956	-1.1006	-1.3926	-1.6556	-1.9596
0.11867	-0.6966	-1.1006	-1.3926	-1.6566	-1.9596
0.11893	-0.6966	-1.1006	-1.3926	-1.6566	-1.9596
0.1192	-0.6966	-1.1006	-1.3926	-1.6566	-1.9606
0.11947	-0.6966	-1.1006	-1.3926	-1.6566	-1.9616
0.11973	-0.6966	-1.0996	-1.3926	-1.6566	-1.9616
0.12	-0.6966	-1.1006	-1.3926	-1.6566	-1.9606
0.12027	-0.6966	-1.1006	-1.3926	-1.6566	-1.9596
0.12053	-0.6966	-1.1006	-1.3926	-1.6566	-1.9566
0.1208	-0.6976	-1.1006	-1.3926	-1.6566	-1.9566
0.12107	-0.6976	-1.1006	-1.3916	-1.6566	-1.9576
0.12133	-0.6976	-1.1006	-1.3906	-1.6576	-1.9576
0.1216	-0.6976	-1.1006	-1.3906	-1.6566	-1.9596
0.12187	-0.6976	-1.1006	-1.3916	-1.6556	-1.9596
0.12213	-0.6976	-1.1006	-1.3906	-1.6526	-1.9606
0.1224	-0.6976	-1.1006	-1.3916	-1.6526	-1.9606
0.12267	-0.6976	-1.1006	-1.3916	-1.6546	-1.9596
0.12293	-0.6986	-1.1016	-1.3916	-1.6536	-1.9596
0.1232	-0.6986	-1.1016	-1.3916	-1.6556	-1.9596
0.12347	-0.6986	-1.1016	-1.3916	-1.6556	-1.9596
0.12373	-0.6986	-1.1016	-1.3916	-1.6556	-1.9596
0.124	-0.6986	-1.1006	-1.3916	-1.6556	-1.9606
0.12427	-0.6986	-1.1006	-1.3916	-1.6556	-1.9616
0.12453	-0.6986	-1.1006	-1.3916	-1.6556	-1.9606
0.1248	-0.6986	-1.1006	-1.3916	-1.6556	-1.9606
0.12507	-0.6986	-1.1006	-1.3916	-1.6556	-1.9586
0.12533	-0.6996	-1.1016	-1.3916	-1.6556	-1.9556
0.1256	-0.6996	-1.1016	-1.3916	-1.6566	-1.9566
0.12587	-0.6996	-1.1016	-1.3906	-1.6566	-1.9576
0.12613	-0.6996	-1.1016	-1.3906	-1.6566	-1.9576
0.1264	-0.6996	-1.1016	-1.3896	-1.6556	-1.9596
0.12667	-0.6996	-1.1016	-1.3896	-1.6546	-1.9596
0.12693	-0.6996	-1.1006	-1.3906	-1.6526	-1.9596
0.1272	-0.6996	-1.1016	-1.3906	-1.6526	-1.9596
0.12747	-0.7006	-1.1016	-1.3906	-1.6536	-1.9596
0.12773	-0.7006	-1.1016	-1.3906	-1.6526	-1.9586
0.128	-0.7006	-1.1016	-1.3906	-1.6546	-1.9596
0.12827	-0.7006	-1.1016	-1.3906	-1.6546	-1.9596
0.12853	-0.7006	-1.1016	-1.3906	-1.6556	-1.9596
0.1288	-0.7006	-1.1016	-1.3906	-1.6556	-1.9606
0.12907	-0.7006	-1.1006	-1.3906	-1.6546	-1.9606
0.12933	-0.7006	-1.1006	-1.3906	-1.6546	-1.9616
0.1296	-0.7006	-1.1006	-1.3906	-1.6546	-1.9606
0.12987	-0.7016	-1.1006	-1.3906	-1.6546	-1.9586
0.13013	-0.7016	-1.1016	-1.3906	-1.6546	-1.9556
0.1304	-0.7016	-1.1016	-1.3906	-1.6556	-1.9566
0.13067	-0.7016	-1.1016	-1.3906	-1.6556	-1.9576
0.13093	-0.7016	-1.1016	-1.3896	-1.6556	-1.9576
0.1312	-0.7016	-1.1016	-1.3886	-1.6546	-1.9596
0.13147	-0.7016	-1.1016	-1.3896	-1.6536	-1.9596
0.13173	-0.7016	-1.1016	-1.3896	-1.6516	-1.9606
0.132	-0.7016	-1.1016	-1.3896	-1.6526	-1.9606
0.13227	-0.7026	-1.1016	-1.3906	-1.6526	-1.9596
0.13253	-0.7026	-1.1016	-1.3896	-1.6536	-1.9596
0.1328	-0.7026	-1.1016	-1.3906	-1.6546	-1.9596
0.13307	-0.7026	-1.1016	-1.3896	-1.6536	-1.9596
0.13333	-0.7026	-1.1016	-1.3896	-1.6546	-1.9596
0.1336	-0.7026	-1.1016	-1.3896	-1.6546	-1.9606
0.13387	-0.7026	-1.1006	-1.3896	-1.6536	-1.9606
0.13413	-0.7026	-1.1006	-1.3896	-1.6536	-1.9606
0.1344	-0.7026	-1.1016	-1.3896	-1.6536	-1.9596
0.13467	-0.7036	-1.1016	-1.3896	-1.6536	-1.9576
0.13493	-0.7036	-1.1016	-1.3896	-1.6546	-1.9556
0.1352	-0.7036	-1.1016	-1.3896	-1.6546	-1.9576
0.13547	-0.7036	-1.1016	-1.3896	-1.6546	-1.9576
0.13573	-0.7036	-1.1016	-1.3876	-1.6546	-1.9586
0.136	-0.7036	-1.1016	-1.3876	-1.6536	-1.9596
0.13627	-0.7036	-1.1016	-1.3886	-1.6516	-1.9596
0.13653	-0.7036	-1.1016	-1.3886	-1.6506	-1.9606
0.1368	-0.7036	-1.1016	-1.3896	-1.6516	-1.9596
0.13707	-0.7046	-1.1016	-1.3896	-1.6516	-1.9586
0.13733	-0.7046	-1.1016	-1.3896	-1.6526	-1.9586
0.1376	-0.7046	-1.1016	-1.3896	-1.6536	-1.9586
0.13787	-0.7046	-1.1016	-1.3886	-1.6536	-1.9596
0.13813	-0.7046	-1.1016	-1.3886	-1.6536	-1.9596
0.1384	-0.7046	-1.1016	-1.3886	-1.6536	-1.9606
0.13867	-0.7046	-1.1006	-1.3886	-1.6536	-1.9606
0.13893	-0.7046	-1.1006	-1.3886	-1.6536	-1.9606
0.1392	-0.7046	-1.1016	-1.3886	-1.6536	-1.9586
0.13947	-0.7046	-1.1016	-1.3896	-1.6536	-1.9576
0.13973	-0.7056	-1.1016	-1.3896	-1.6536	-1.9556
0.14	-0.7056	-1.1016	-1.3896	-1.6536	-1.9576
0.14027	-0.7056	-1.1016	-1.3886	-1.6536	-1.9576
0.14053	-0.7056	-1.1016	-1.3876	-1.6536	-1.9586
0.1408	-0.7056	-1.1016	-1.3866	-1.6536	-1.9596
0.14107	-0.7056	-1.1016	-1.3876	-1.6526	-1.9596
0.14133	-0.7056	-1.1016	-1.3876	-1.6506	-1.9596
0.1416	-0.7056	-1.1016	-1.3886	-1.6496	-1.9596
0.14187	-0.7056	-1.1016	-1.3886	-1.6516	-1.9586
0.14213	-0.7066	-1.1016	-1.3886	-1.6506	-1.9596
0.1424	-0.7066	-1.1026	-1.3886	-1.6516	-1.9586
0.14267	-0.7066	-1.1016	-1.3886	-1.6526	-1.9596
0.14293	-0.7066	-1.1016	-1.3886	-1.6526	-1.9606
0.1432	-0.7066	-1.1016	-1.3876	-1.6536	-1.9606
0.14347	-0.7066	-1.1016	-1.3876	-1.6526	-1.9616
0.14373	-0.7066	-1.1006	-1.3876	-1.6526	-1.9616
0.144	-0.7066	-1.1016	-1.3886	-1.6526	-1.9606
0.14427	-0.7066	-1.1016	-1.3886	-1.6526	-1.9596
0.14453	-0.7076	-1.1016	-1.3886	-1.6526	-1.9566
0.1448	-0.7076	-1.1016	-1.3886	-1.6526	-1.9566
0.14507	-0.7076	-1.1016	-1.3876	-1.6536	-1.9576
0.14533	-0.7076	-1.1016	-1.3866	-1.6536	-1.9566
0.1456	-0.7076	-1.1016	-1.3866	-1.6526	-1.9596
0.14587	-0.7076	-1.1016	-1.3866	-1.6516	-1.9596
0.14613	-0.7076	-1.1016	-1.3866	-1.6496	-1.9596
0.1464	-0.7076	-1.1016	-1.3876	-1.6496	-1.9606
0.14667	-0.7076	-1.1016	-1.3876	-1.6506	-1.9596
0.14693	-0.7076	-1.1016	-1.3876	-1.6506	-1.9596
0.1472	-0.7086	-1.1016	-1.3876	-1.6526	-1.9596
0.14747	-0.7086	-1.1016	-1.3876	-1.6516	-1.9596
0.14773	-0.7086	-1.1016	-1.3876	-1.6526	-1.9606
0.148	-0.7086	-1.1016	-1.3866	-1.6526	-1.9606
0.14827	-0.7086	-1.1006	-1.3866	-1.6516	-1.9616
0.14853	-0.7086	-1.1006	-1.3876	-1.6516	-1.9616
0.1488	-0.7086	-1.1016	-1.3876	-1.6516	-1.9606
0.14907	-0.7086	-1.1016	-1.3876	-1.6516	-1.9586
0.14933	-0.7086	-1.1016	-1.3876	-1.6526	-1.9556
0.1496	-0.7086	-1.1016	-1.3866	-1.6526	-1.9576
0.14987	-0.7096	-1.1016	-1.3866	-1.6526	-1.9576
0.15013	-0.7096	-1.1016	-1.3856	-1.6526	-1.9586
0.1504	-0.7096	-1.1016	-1.3856	-1.6516	-1.9606
0.15067	-0.7096	-1.1016	-1.3856	-1.6506	-1.9596
0.15093	-0.7096	-1.1016	-1.3866	-1.6486	-1.9606
0.1512	-0.7096	-1.1016	-1.3866	-1.6496	-1.9606
0.15147	-0.7096	-1.1016	-1.3866	-1.6496	-1.9596
0.15173	-0.7096	-1.1016	-1.3866	-1.6506	-1.9596
0.152	-0.7096	-1.1016	-1.3866	-1.6516	-1.9596
0.15227	-0.7096	-1.1016	-1.3866	-1.6506	-1.9596
0.15253	-0.7096	-1.1016	-1.3866	-1.6516	-1.9606
0.1528	-0.7106	-1.1016	-1.3866	-1.6516	-1.9606
0.15307	-0.7106	-1.1006	-1.3866	-1.6516	-1.9616
0.15333	-0.7106	-1.1006	-1.3866	-1.6516	-1.9616
0.1536	-0.7106	-1.1016	-1.3866	-1.6516	-1.9596
0.15387	-0.7106	-1.1016	-1.3866	-1.6516	-1.9576
0.15413	-0.7106	-1.1016	-1.3866	-1.6516	-1.9556
0.1544	-0.7106	-1.1016	-1.3866	-1.6526	-1.9586
0.15467	-0.7106	-1.1016	-1.3856	-1.6526	-1.9586
0.15493	-0.7106	-1.1016	-1.3856	-1.6526	-1.9596
0.1552	-0.7106	-1.1016	-1.3836	-1.6516	-1.9606
0.15547	-0.7106	-1.1016	-1.3846	-1.6506	-1.9606
0.15573	-0.7106	-1.1016	-1.3846	-1.6476	-1.9616
0.156	-0.7116	-1.1016	-1.3856	-1.6496	-1.9606
0.15627	-0.7116	-1.1016	-1.3856	-1.6496	-1.9606
0.15653	-0.7116	-1.1016	-1.3856	-1.6496	-1.9596
0.1568	-0.7116	-1.1016	-1.3866	-1.6516	-1.9606
0.15707	-0.7116	-1.1016	-1.3856	-1.6506	-1.9606
0.15733	-0.7116	-1.1016	-1.3856	-1.6516	-1.9606
0.1576	-0.7116	-1.1016	-1.3856	-1.6516	-1.9616
0.15787	-0.7116	-1.1006	-1.3856	-1.6516	-1.9616
0.15813	-0.7116	-1.1006	-1.3856	-1.6506	-1.9616
0.1584	-0.7116	-1.1016	-1.3856	-1.6506	-1.9606
0.15867	-0.7116	-1.1006	-1.3856	-1.6506	-1.9596
0.15893	-0.7126	-1.1016	-1.3856	-1.6516	-1.9566
0.1592	-0.7126	-1.1016	-1.3856	-1.6516	-1.9586
0.15947	-0.7126	-1.1016	-1.3846	-1.6516	-1.9586
0.15973	-0.7126	-1.1016	-1.3836	-1.6516	-1.9586
0.16	-0.7126	-1.1016	-1.3836	-1.6506	-1.9606
0.16027	-0.7126	-1.1016	-1.3846	-1.6486	-1.9606
0.16053	-0.7126	-1.1016	-1.3846	-1.6476	-1.9616
0.1608	-0.7126	-1.1016	-1.3846	-1.6496	-1.9606
0.16107	-0.7126	-1.1016	-1.3856	-1.6486	-1.9606
0.16133	-0.7126	-1.1016	-1.3846	-1.6506	-1.9606
0.1616	-0.7136	-1.1016	-1.3856	-1.6506	-1.9606
0.16187	-0.7136	-1.1016	-1.3846	-1.6506	-1.9606
0.16213	-0.7136	-1.1016	-1.3846	-1.6516	-1.9616
0.1624	-0.7136	-1.1006	-1.3846	-1.6506	-1.9616
0.16267	-0.7136	-1.1006	-1.3846	-1.6506	-1.9626
0.16293	-0.7136	-1.1006	-1.3846	-1.6506	-1.9626
0.1632	-0.7136	-1.1006	-1.3846	-1.6506	-1.9606
0.16347	-0.7136	-1.1016	-1.3846	-1.6506	-1.9586
0.16373	-0.7136	-1.1016	-1.3846	-1.6506	-1.9576
0.164	-0.7136	-1.1016	-1.3846	-1.6516	-1.9596
0.16427	-0.7136	-1.1016	-1.3836	-1.6516	-1.9596
0.16453	-0.7136	-1.1016	-1.3826	-1.6506	-1.9606
0.1648	-0.7136	-1.1016	-1.3836	-1.6496	-1.9616
0.16507	-0.7146	-1.1016	-1.3836	-1.6476	-1.9616
0.16533	-0.7146	-1.1016	-1.3836	-1.6476	-1.9616
0.1656	-0.7146	-1.1016	-1.3846	-1.6486	-1.9616
0.16587	-0.7146	-1.1016	-1.3836	-1.6486	-1.9606
0.16613	-0.7146	-1.1016	-1.3846	-1.6496	-1.9606
0.1664	-0.7146	-1.1016	-1.3846	-1.6496	-1.9606
0.16667	-0.7146	-1.1016	-1.3836	-1.6496	-1.9606
0.167	-0.7146	-1.1006	-1.3836	-1.6506	-1.9616
0.16717	-0.7146	-1.1006	-1.3836	-1.6496	-1.9616
0.1675	-0.7146	-1.1006	-1.3836	-1.6496	-1.9626
0.16767	-0.7146	-1.1006	-1.3836	-1.6496	-1.9616
0.168	-0.7146	-1.1006	-1.3836	-1.6496	-1.9606
0.16833	-0.7156	-1.1016	-1.3846	-1.6496	-1.9576
0.1685	-0.7156	-1.1016	-1.3846	-1.6506	-1.9586
0.16883	-0.7156	-1.1016	-1.3836	-1.6506	-1.9596
0.169	-0.7156	-1.1016	-1.3836	-1.6506	-1.9596
0.16933	-0.7156	-1.1016	-1.3816	-1.6506	-1.9616
0.16967	-0.7156	-1.1006	-1.3826	-1.6496	-1.9616
0.16983	-0.7156	-1.1016	-1.3826	-1.6486	-1.9616
0.17017	-0.7156	-1.1006	-1.3826	-1.6466	-1.9616
0.17033	-0.7156	-1.1016	-1.3836	-1.6466	-1.9616
0.17067	-0.7156	-1.1016	-1.3836	-1.6476	-1.9606
0.171	-0.7156	-1.1016	-1.3836	-1.6476	-1.9616
0.17117	-0.7166	-1.1016	-1.3836	-1.6486	-1.9616
0.1715	-0.7166	-1.1016	-1.3836	-1.6496	-1.9616
0.17167	-0.7166	-1.1016	-1.3836	-1.6496	-1.9626
0.172	-0.7166	-1.1006	-1.3826	-1.6496	-1.9626
0.17233	-0.7166	-1.1006	-1.3826	-1.6496	-1.9636
0.1725	-0.7166	-1.1006	-1.3836	-1.6496	-1.9626
0.17283	-0.7166	-1.1006	-1.3836	-1.6496	-1.9616
0.173	-0.7166	-1.1006	-1.3836	-1.6496	-1.9606
0.17333	-0.7166	-1.1016	-1.3836	-1.6496	-1.9576
0.17367	-0.7166	-1.1016	-1.3826	-1.6496	-1.9596
0.17383	-0.7166	-1.1016	-1.3816	-1.6496	-1.9596
0.17417	-0.7166	-1.1016	-1.3806	-1.6496	-1.9596
0.17433	-0.7166	-1.1006	-1.3816	-1.6486	-1.9616
0.17467	-0.7176	-1.1006	-1.3816	-1.6476	-1.9616
0.175	-0.7176	-1.1006	-1.3826	-1.6456	-1.9626
0.17517	-0.7176	-1.1006	-1.3826	-1.6476	-1.9626
0.1755	-0.7176	-1.1016	-1.3826	-1.6476	-1.9626
0.17567	-0.7176	-1.1016	-1.3826	-1.6476	-1.9616
0.176	-0.7176	-1.1016	-1.3826	-1.6496	-1.9616
0.17633	-0.7176	-1.1016	-1.3826	-1.6486	-1.9626
0.1765	-0.7176	-1.1006	-1.3816	-1.6496	-1.9626
0.17683	-0.7176	-1.1006	-1.3816	-1.6496	-1.9636
0.177	-0.7176	-1.0996	-1.3826	-1.6486	-1.9636
0.17733	-0.7176	-1.1006	-1.3826	-1.6486	-1.9636
0.17767	-0.7176	-1.1006	-1.3826	-1.6486	-1.9616
0.17783	-0.7176	-1.1006	-1.3826	-1.6496	-1.9606
0.17817	-0.7186	-1.1016	-1.3826	-1.6496	-1.9586
0.17833	-0.7186	-1.1006	-1.3816	-1.6496	-1.9606
0.17867	-0.7186	-1.1006	-1.3806	-1.6496	-1.9596
0.179	-0.7186	-1.1006	-1.3806	-1.6496	-1.9616
0.17917	-0.7186	-1.1006	-1.3806	-1.6486	-1.9626
0.1795	-0.7186	-1.1006	-1.3806	-1.6476	-1.9626
0.17967	-0.7186	-1.1006	-1.3816	-1.6456	-1.9636
0.18	-0.7186	-1.1006	-1.3816	-1.6476	-1.9626
0.18033	-0.7186	-1.1006	-1.3816	-1.6466	-1.9626
0.1805	-0.7186	-1.1016	-1.3816	-1.6486	-1.9626
0.18083	-0.7186	-1.1016	-1.3816	-1.6486	-1.9626
0.181	-0.7186	-1.1006	-1.3816	-1.6486	-1.9626
0.18133	-0.7186	-1.1006	-1.3816	-1.6496	-1.9626
0.18167	-0.7186	-1.1006	-1.3816	-1.6486	-1.9636
0.18183	-0.7196	-1.0996	-1.3816	-1.6486	-1.9636
0.18217	-0.7196	-1.1006	-1.3816	-1.6486	-1.9636
0.18233	-0.7196	-1.1006	-1.3816	-1.6486	-1.9616
0.18267	-0.7196	-1.1006	-1.3816	-1.6486	-1.9596
0.183	-0.7196	-1.1006	-1.3816	-1.6496	-1.9596
0.18317	-0.7196	-1.1006	-1.3816	-1.6496	-1.9606
0.1835	-0.7196	-1.1006	-1.3806	-1.6496	-1.9606
0.18367	-0.7196	-1.1006	-1.3796	-1.6496	-1.9626
0.184	-0.7196	-1.1006	-1.3796	-1.6486	-1.9626
0.18433	-0.7196	-1.1006	-1.3806	-1.6476	-1.9626
0.1845	-0.7196	-1.1006	-1.3796	-1.6456	-1.9636
0.18483	-0.7196	-1.1006	-1.3806	-1.6476	-1.9626
0.185	-0.7196	-1.1006	-1.3806	-1.6466	-1.9626
0.18533	-0.7206	-1.1006	-1.3806	-1.6476	-1.9626
0.18567	-0.7206	-1.1006	-1.3816	-1.6486	-1.9626
0.18583	-0.7206	-1.1006	-1.3806	-1.6486	-1.9626
0.18617	-0.7206	-1.1006	-1.3806	-1.6496	-1.9636
0.18633	-0.7206	-1.1006	-1.3806	-1.6486	-1.9636
0.18667	-0.7206	-1.0996	-1.3806	-1.6486	-1.9636
0.187	-0.7206	-1.1006	-1.3806	-1.6486	-1.9636
0.18717	-0.7206	-1.1006	-1.3806	-1.6486	-1.9626
0.1875	-0.7206	-1.1006	-1.3816	-1.6486	-1.9596
0.18767	-0.7206	-1.1006	-1.3806	-1.6486	-1.9586
0.188	-0.7206	-1.1006	-1.3806	-1.6496	-1.9606
0.18833	-0.7206	-1.1006	-1.3806	-1.6496	-1.9606
0.1885	-0.7206	-1.1006	-1.3786	-1.6486	-1.9626
0.18883	-0.7206	-1.1006	-1.3796	-1.6476	-1.9626
0.189	-0.7216	-1.1006	-1.3796	-1.6456	-1.9626
0.18933	-0.7216	-1.1006	-1.3796	-1.6466	-1.9636
0.18967	-0.7216	-1.1006	-1.3806	-1.6466	-1.9636
0.18983	-0.7216	-1.1006	-1.3806	-1.6466	-1.9626
0.19017	-0.7216	-1.1006	-1.3806	-1.6486	-1.9626
0.19033	-0.7216	-1.1006	-1.3806	-1.6486	-1.9626
0.19067	-0.7216	-1.1006	-1.3806	-1.6486	-1.9636
0.191	-0.7216	-1.1006	-1.3806	-1.6496	-1.9636
0.19117	-0.7216	-1.0996	-1.3796	-1.6486	-1.9646
0.1915	-0.7216	-1.0996	-1.3796	-1.6486	-1.9646
0.19167	-0.7216	-1.1006	-1.3806	-1.6486	-1.9636
0.192	-0.7216	-1.0996	-1.3806	-1.6486	-1.9626
0.19233	-0.7216	-1.1006	-1.3806	-1.6486	-1.9596
0.1925	-0.7216	-1.1006	-1.3806	-1.6486	-1.9616
0.19283	-0.7226	-1.1006	-1.3796	-1.6486	-1.9616
0.193	-0.7226	-1.1006	-1.3786	-1.6486	-1.9616
0.19333	-0.7226	-1.1006	-1.3776	-1.6486	-1.9636
0.19367	-0.7226	-1.1006	-1.3786	-1.6476	-1.9636
0.19383	-0.7226	-1.1006	-1.3786	-1.6456	-1.9646
0.19417	-0.7226	-1.0996	-1.3796	-1.6466	-1.9646
0.19433	-0.7226	-1.1006	-1.3796	-1.6466	-1.9636
0.19467	-0.7226	-1.1006	-1.3796	-1.6466	-1.9636
0.195	-0.7226	-1.1006	-1.3796	-1.6476	-1.9636
0.19517	-0.7226	-1.1006	-1.3796	-1.6476	-1.9636
0.1955	-0.7226	-1.1006	-1.3796	-1.6486	-1.9636
0.19567	-0.7226	-1.0996	-1.3796	-1.6486	-1.9646
0.196	-0.7226	-1.0986	-1.3796	-1.6486	-1.9646
0.19633	-0.7226	-1.0996	-1.3796	-1.6486	-1.9646
0.1965	-0.7226	-1.0996	-1.3796	-1.6486	-1.9636
0.19683	-0.7226	-1.0996	-1.3796	-1.6486	-1.9626
0.197	-0.7236	-1.1006	-1.3796	-1.6486	-1.9596
0.19733	-0.7236	-1.0996	-1.3796	-1.6486	-1.9616
0.19767	-0.7236	-1.1006	-1.3796	-1.6486	-1.9616
0.19783	-0.7236	-1.1006	-1.3786	-1.6486	-1.9626
0.19817	-0.7236	-1.0996	-1.3776	-1.6486	-1.9636
0.19833	-0.7236	-1.0996	-1.3786	-1.6476	-1.9636
0.19867	-0.7236	-1.0996	-1.3786	-1.6466	-1.9646
0.199	-0.7236	-1.0996	-1.3786	-1.6446	-1.9646
0.19917	-0.7236	-1.1006	-1.3796	-1.6466	-1.9636
0.1995	-0.7236	-1.1006	-1.3796	-1.6466	-1.9636
0.19967	-0.7236	-1.1006	-1.3796	-1.6466	-1.9636
0.2	-0.7236	-1.1006	-1.3796	-1.6476	-1.9636
0.20033	-0.7236	-1.1006	-1.3796	-1.6476	-1.9646
0.2005	-0.7236	-1.0996	-1.3786	-1.6486	-1.9646
0.20083	-0.7236	-1.0996	-1.3786	-1.6486	-1.9656
0.201	-0.7236	-1.0986	-1.3786	-1.6486	-1.9656
0.20133	-0.7236	-1.0996	-1.3786	-1.6486	-1.9646
0.20167	-0.7246	-1.0996	-1.3786	-1.6486	-1.9636
0.20183	-0.7246	-1.0996	-1.3786	-1.6486	-1.9616
0.20217	-0.7246	-1.0996	-1.3786	-1.6486	-1.9596
0.20233	-0.7246	-1.0996	-1.3786	-1.6486	-1.9616
0.20267	-0.7246	-1.0996	-1.3776	-1.6486	-1.9616
0.203	-0.7246	-1.0996	-1.3776	-1.6486	-1.9626
0.20317	-0.7246	-1.0996	-1.3776	-1.6476	-1.9636
0.2035	-0.7246	-1.0996	-1.3776	-1.6466	-1.9636
0.20367	-0.7246	-1.0996	-1.3786	-1.6446	-1.9646
0.204	-0.7246	-1.0996	-1.3786	-1.6466	-1.9646
0.20433	-0.7246	-1.0996	-1.3786	-1.6466	-1.9646
0.2045	-0.7246	-1.0996	-1.3786	-1.6476	-1.9636
0.20483	-0.7246	-1.0996	-1.3786	-1.6476	-1.9636
0.205	-0.7256	-1.0996	-1.3786	-1.6476	-1.9636
0.20533	-0.7256	-1.0996	-1.3786	-1.6486	-1.9646
0.20567	-0.7256	-1.0996	-1.3786	-1.6486	-1.9646
0.20583	-0.7256	-1.0986	-1.3786	-1.6476	-1.9646
0.20617	-0.7256	-1.0996	-1.3786	-1.6476	-1.9646
0.20633	-0.7256	-1.0996	-1.3786	-1.6476	-1.9636
0.20667	-0.7256	-1.0996	-1.3786	-1.6476	-1.9606
0.207	-0.7256	-1.0996	-1.3786	-1.6486	-1.9606
0.20717	-0.7256	-1.0996	-1.3776	-1.6486	-1.9616
0.2075	-0.7256	-1.0996	-1.3766	-1.6486	-1.9616
0.20767	-0.7256	-1.0996	-1.3766	-1.6476	-1.9636
0.208	-0.7256	-1.0996	-1.3776	-1.6466	-1.9636
0.20833	-0.7256	-1.0996	-1.3776	-1.6446	-1.9646
0.2085	-0.7256	-1.0996	-1.3776	-1.6456	-1.9646
0.20883	-0.7256	-1.0996	-1.3776	-1.6456	-1.9646
0.209	-0.7256	-1.0996	-1.3786	-1.6456	-1.9636
0.20933	-0.7266	-1.0996	-1.3776	-1.6476	-1.9636
0.20967	-0.7266	-1.0996	-1.3776	-1.6476	-1.9636
0.20983	-0.7266	-1.0996	-1.3776	-1.6476	-1.9636
0.21017	-0.7266	-1.0996	-1.3776	-1.6486	-1.9646
0.21033	-0.7266	-1.0986	-1.3776	-1.6476	-1.9646
0.21067	-0.7266	-1.0986	-1.3776	-1.6476	-1.9646
0.211	-0.7266	-1.0986	-1.3776	-1.6476	-1.9646
0.21117	-0.7266	-1.0986	-1.3776	-1.6476	-1.9626
0.2115	-0.7266	-1.0996	-1.3786	-1.6476	-1.9596
0.21167	-0.7266	-1.0996	-1.3776	-1.6476	-1.9616
0.212	-0.7266	-1.0996	-1.3776	-1.6476	-1.9616
0.21233	-0.7266	-1.0996	-1.3776	-1.6486	-1.9626
0.2125	-0.7266	-1.0996	-1.3756	-1.6476	-1.9646
0.21283	-0.7266	-1.0986	-1.3766	-1.6466	-1.9636
0.213	-0.7266	-1.0996	-1.3766	-1.6446	-1.9646
0.21333	-0.7266	-1.0986	-1.3766	-1.6446	-1.9646
0.21367	-0.7266	-1.0996	-1.3776	-1.6456	-1.9646
0.21383	-0.7266	-1.0996	-1.3776	-1.6456	-1.9636
0.21417	-0.7276	-1.0996	-1.3776	-1.6466	-1.9636
0.21433	-0.7276	-1.0996	-1.3776	-1.6466	-1.9636
0.21467	-0.7276	-1.0996	-1.3776	-1.6476	-1.9646
0.215	-0.7276	-1.0986	-1.3776	-1.6476	-1.9646
0.21517	-0.7276	-1.0986	-1.3776	-1.6476	-1.9646
0.2155	-0.7276	-1.0986	-1.3776	-1.6476	-1.9656
0.21567	-0.7276	-1.0986	-1.3776	-1.6476	-1.9636
0.216	-0.7276	-1.0986	-1.3776	-1.6476	-1.9626
0.21633	-0.7276	-1.0996	-1.3776	-1.6476	-1.9596
0.2165	-0.7276	-1.0996	-1.3776	-1.6476	-1.9606
0.21683	-0.7276	-1.0996	-1.3766	-1.6476	-1.9616
0.217	-0.7276	-1.0996	-1.3766	-1.6476	-1.9616
0.21733	-0.7276	-1.0986	-1.3756	-1.6466	-1.9636
0.21767	-0.7276	-1.0986	-1.3766	-1.6456	-1.9636
0.21783	-0.7276	-1.0986	-1.3756	-1.6436	-1.9646
0.21817	-0.7276	-1.0986	-1.3766	-1.6456	-1.9646
0.21833	-0.7276	-1.0986	-1.3776	-1.6456	-1.9636
0.21867	-0.7276	-1.0996	-1.3766	-1.6456	-1.9636
0.219	-0.7286	-1.0996	-1.3776	-1.6476	-1.9636
0.21917	-0.7286	-1.0996	-1.3766	-1.6466	-1.9626
0.2195	-0.7286	-1.0986	-1.3766	-1.6476	-1.9636
0.21967	-0.7286	-1.0986	-1.3766	-1.6476	-1.9636
0.22	-0.7286	-1.0976	-1.3766	-1.6466	-1.9636
0.22033	-0.7286	-1.0986	-1.3766	-1.6466	-1.9646
0.2205	-0.7286	-1.0986	-1.3766	-1.6466	-1.9626
0.22083	-0.7286	-1.0986	-1.3776	-1.6466	-1.9606
0.221	-0.7286	-1.0996	-1.3776	-1.6476	-1.9596
0.22133	-0.7286	-1.0986	-1.3766	-1.6476	-1.9616
0.22167	-0.7286	-1.0986	-1.3766	-1.6476	-1.9606
0.22183	-0.7286	-1.0986	-1.3756	-1.6476	-1.9626
0.22217	-0.7286	-1.0986	-1.3756	-1.6466	-1.9636
0.22233	-0.7286	-1.0986	-1.3756	-1.6446	-1.9626
0.22267	-0.7286	-1.0986	-1.3756	-1.6436	-1.9636
0.223	-0.7286	-1.0986	-1.3766	-1.6456	-1.9636
0.22317	-0.7286	-1.0986	-1.3766	-1.6446	-1.9626
0.2235	-0.7286	-1.0996	-1.3766	-1.6456	-1.9626
0.22367	-0.7286	-1.0996	-1.3766	-1.6466	-1.9616
0.224	-0.7286	-1.0996	-1.3766	-1.6466	-1.9626
0.22433	-0.7286	-1.0986	-1.3766	-1.6466	-1.9626
0.2245	-0.7286	-1.0986	-1.3766	-1.6466	-1.9626
0.22483	-0.7286	-1.0976	-1.3766	-1.6466	-1.9636
0.225	-0.7296	-1.0986	-1.3766	-1.6466	-1.9626
0.22533	-0.7296	-1.0986	-1.3766	-1.6466	-1.9616
0.22567	-0.7296	-1.0996	-1.3766	-1.6466	-1.9596
0.22583	-0.7296	-1.0996	-1.3766	-1.6466	-1.9586
0.22617	-0.7296	-1.0996	-1.3766	-1.6476	-1.9606
0.22633	-0.7296	-1.0996	-1.3766	-1.6476	-1.9596
0.22667	-0.7296	-1.0996	-1.3756	-1.6476	-1.9616
0.227	-0.7296	-1.0996	-1.3746	-1.6466	-1.9616
0.22717	-0.7296	-1.0996	-1.3756	-1.6456	-1.9616
0.2275	-0.7296	-1.0996	-1.3756	-1.6446	-1.9626
0.22767	-0.7296	-1.0996	-1.3756	-1.6436	-1.9626
0.228	-0.7296	-1.0996	-1.3766	-1.6446	-1.9616
0.22833	-0.7296	-1.0996	-1.3766	-1.6446	-1.9626
0.2285	-0.7296	-1.0996	-1.3766	-1.6456	-1.9616
0.22883	-0.7296	-1.0996	-1.3766	-1.6456	-1.9626
0.229	-0.7296	-1.0996	-1.3756	-1.6466	-1.9626
0.22933	-0.7296	-1.0986	-1.3756	-1.6466	-1.9626
0.22967	-0.7296	-1.0986	-1.3756	-1.6466	-1.9626
0.22983	-0.7296	-1.0986	-1.3756	-1.6466	-1.9636
0.23017	-0.7296	-1.0986	-1.3766	-1.6466	-1.9626
0.23033	-0.7306	-1.0986	-1.3766	-1.6466	-1.9616
0.23067	-0.7306	-1.0996	-1.3766	-1.6466	-1.9596
0.231	-0.7306	-1.0996	-1.3756	-1.6466	-1.9586
0.23117	-0.7306	-1.0996	-1.3756	-1.6466	-1.9596
0.2315	-0.7306	-1.0996	-1.3746	-1.6466	-1.9596
0.23167	-0.7306	-1.0996	-1.3746	-1.6456	-1.9616
0.232	-0.7306	-1.0996	-1.3746	-1.6446	-1.9616
0.23233	-0.7306	-1.0996	-1.3756	-1.6426	-1.9626
0.2325	-0.7306	-1.0996	-1.3756	-1.6436	-1.9626
0.23283	-0.7306	-1.0996	-1.3756	-1.6436	-1.9626
0.233	-0.7306	-1.0996	-1.3756	-1.6446	-1.9626
0.23333	-0.7306	-1.0996	-1.3756	-1.6456	-1.9626
0.23367	-0.7306	-1.0996	-1.3756	-1.6456	-1.9626
0.23383	-0.7306	-1.0996	-1.3756	-1.6456	-1.9626
0.23417	-0.7306	-1.0986	-1.3756	-1.6466	-1.9626
0.23433	-0.7306	-1.0986	-1.3756	-1.6456	-1.9626
0.23467	-0.7306	-1.0986	-1.3756	-1.6456	-1.9626
0.235	-0.7306	-1.0986	-1.3756	-1.6456	-1.9616
0.23517	-0.7306	-1.0986	-1.3756	-1.6456	-1.9606
0.2355	-0.7306	-1.0996	-1.3756	-1.6456	-1.9586
0.23567	-0.7316	-1.0986	-1.3756	-1.6466	-1.9606
0.236	-0.7316	-1.0996	-1.3746	-1.6466	-1.9606
0.23633	-0.7316	-1.0996	-1.3736	-1.6466	-1.9616
0.2365	-0.7316	-1.0996	-1.3746	-1.6446	-1.9636
0.23683	-0.7316	-1.0996	-1.3746	-1.6446	-1.9636
0.237	-0.7316	-1.0996	-1.3746	-1.6416	-1.9636
0.23733	-0.7316	-1.0996	-1.3756	-1.6436	-1.9636
0.23767	-0.7316	-1.0996	-1.3756	-1.6436	-1.9626
0.23783	-0.7316	-1.0996	-1.3756	-1.6446	-1.9626
0.23817	-0.7316	-1.0996	-1.3756	-1.6456	-1.9616
0.23833	-0.7316	-1.0996	-1.3746	-1.6446	-1.9616
0.23867	-0.7316	-1.0986	-1.3746	-1.6456	-1.9616
0.239	-0.7316	-1.0986	-1.3746	-1.6456	-1.9626
0.23917	-0.7316	-1.0976	-1.3746	-1.6456	-1.9626
0.2395	-0.7316	-1.0976	-1.3756	-1.6456	-1.9626
0.23967	-0.7316	-1.0976	-1.3756	-1.6456	-1.9616
0.24	-0.7316	-1.0986	-1.3756	-1.6456	-1.9606
0.24033	-0.7316	-1.0986	-1.3756	-1.6456	-1.9596
0.2405	-0.7316	-1.0986	-1.3756	-1.6456	-1.9616
0.24083	-0.7316	-1.0986	-1.3746	-1.6456	-1.9616
0.241	-0.7316	-1.0986	-1.3746	-1.6456	-1.9626
0.24133	-0.7316	-1.0986	-1.3736	-1.6446	-1.9636
0.24167	-0.7316	-1.0986	-1.3736	-1.6436	-1.9636
0.24183	-0.7316	-1.0986	-1.3736	-1.6416	-1.9646
0.24217	-0.7326	-1.0986	-1.3746	-1.6426	-1.9636
0.24233	-0.7326	-1.0986	-1.3746	-1.6426	-1.9636
0.24267	-0.7326	-1.0986	-1.3746	-1.6436	-1.9626
0.243	-0.7326	-1.0996	-1.3746	-1.6446	-1.9626
0.24317	-0.7326	-1.0986	-1.3746	-1.6446	-1.9626
0.2435	-0.7326	-1.0986	-1.3746	-1.6456	-1.9636
0.24367	-0.7326	-1.0986	-1.3746	-1.6456	-1.9636
0.244	-0.7326	-1.0976	-1.3746	-1.6446	-1.9636
0.24433	-0.7326	-1.0976	-1.3746	-1.6446	-1.9646
0.2445	-0.7326	-1.0976	-1.3746	-1.6446	-1.9626
0.24483	-0.7326	-1.0976	-1.3746	-1.6446	-1.9616
0.245	-0.7326	-1.0986	-1.3746	-1.6456	-1.9596
0.24533	-0.7326	-1.0986	-1.3746	-1.6456	-1.9616
0.24567	-0.7326	-1.0986	-1.3736	-1.6456	-1.9616
0.24583	-0.7326	-1.0986	-1.3726	-1.6446	-1.9626
0.24617	-0.7326	-1.0986	-1.3736	-1.6436	-1.9636
0.24633	-0.7326	-1.0986	-1.3736	-1.6426	-1.9636
0.24667	-0.7326	-1.0986	-1.3736	-1.6416	-1.9646
0.247	-0.7326	-1.0986	-1.3746	-1.6436	-1.9646
0.24717	-0.7326	-1.0986	-1.3746	-1.6426	-1.9646
0.2475	-0.7326	-1.0986	-1.3746	-1.6446	-1.9636
0.24767	-0.7326	-1.0986	-1.3746	-1.6446	-1.9636
0.248	-0.7326	-1.0986	-1.3736	-1.6446	-1.9636
0.24833	-0.7336	-1.0986	-1.3736	-1.6456	-1.9636
0.2485	-0.7326	-1.0976	-1.3736	-1.6446	-1.9636
0.24883	-0.7326	-1.0976	-1.3736	-1.6446	-1.9636
0.249	-0.7326	-1.0976	-1.3736	-1.6446	-1.9636
0.24933	-0.7336	-1.0976	-1.3736	-1.6446	-1.9616
0.24967	-0.7336	-1.0986	-1.3736	-1.6446	-1.9596
0.24983	-0.7336	-1.0986	-1.3736	-1.6446	-1.9596
0.25017	-0.7336	-1.0986	-1.3736	-1.6456	-1.9616
0.25033	-0.7336	-1.0986	-1.3726	-1.6456	-1.9606
0.25067	-0.7336	-1.0986	-1.3716	-1.6446	-1.9626
0.251	-0.7336	-1.0986	-1.3726	-1.6446	-1.9626
0.25117	-0.7336	-1.0986	-1.3726	-1.6426	-1.9636
0.2515	-0.7336	-1.0986	-1.3726	-1.6426	-1.9636
0.25167	-0.7336	-1.0986	-1.3726	-1.6436	-1.9626
0.252	-0.7336	-1.0986	-1.3726	-1.6436	-1.9626
0.25233	-0.7336	-1.0986	-1.3726	-1.6446	-1.9626
0.2525	-0.7336	-1.0986	-1.3726	-1.6446	-1.9626
0.25283	-0.7336	-1.0986	-1.3726	-1.6456	-1.9626
0.253	-0.7336	-1.0976	-1.3716	-1.6456	-1.9626
0.25333	-0.7336	-1.0976	-1.3716	-1.6456	-1.9626
0.25367	-0.7336	-1.0976	-1.3716	-1.6456	-1.9626
0.25383	-0.7336	-1.0976	-1.3716	-1.6456	-1.9626
0.25417	-0.7336	-1.0976	-1.3716	-1.6456	-1.9606
0.25433	-0.7336	-1.0976	-1.3716	-1.6456	-1.9576
0.25467	-0.7336	-1.0976	-1.3716	-1.6456	-1.9586
0.255	-0.7336	-1.0986	-1.3716	-1.6466	-1.9586
0.25517	-0.7336	-1.0986	-1.3706	-1.6466	-1.9586
0.2555	-0.7336	-1.0986	-1.3696	-1.6466	-1.9606
0.25567	-0.7336	-1.0976	-1.3706	-1.6456	-1.9606
0.256	-0.7346	-1.0986	-1.3706	-1.6446	-1.9616
0.25633	-0.7346	-1.0986	-1.3706	-1.6426	-1.9616
0.2565	-0.7346	-1.0986	-1.3716	-1.6436	-1.9616
0.25683	-0.7346	-1.0986	-1.3716	-1.6436	-1.9616
0.257	-0.7346	-1.0986	-1.3716	-1.6446	-1.9616
0.25733	-0.7346	-1.0986	-1.3706	-1.6456	-1.9606
0.25767	-0.7346	-1.0986	-1.3706	-1.6456	-1.9616
0.25783	-0.7346	-1.0976	-1.3706	-1.6466	-1.9616
0.25817	-0.7346	-1.0976	-1.3706	-1.6466	-1.9616
0.25833	-0.7346	-1.0966	-1.3696	-1.6466	-1.9616
0.25867	-0.7346	-1.0966	-1.3696	-1.6466	-1.9616
0.259	-0.7346	-1.0976	-1.3696	-1.6466	-1.9596
0.25917	-0.7346	-1.0976	-1.3696	-1.6466	-1.9596
0.2595	-0.7346	-1.0976	-1.3696	-1.6466	-1.9556
0.25967	-0.7346	-1.0976	-1.3696	-1.6466	-1.9576
0.26	-0.7346	-1.0976	-1.3686	-1.6466	-1.9576
0.26033	-0.7346	-1.0976	-1.3676	-1.6476	-1.9576
0.2605	-0.7346	-1.0976	-1.3686	-1.6466	-1.9596
0.26083	-0.7346	-1.0976	-1.3686	-1.6456	-1.9596
0.261	-0.7346	-1.0976	-1.3696	-1.6436	-1.9606
0.26133	-0.7346	-1.0976	-1.3696	-1.6446	-1.9606
0.26167	-0.7346	-1.0986	-1.3696	-1.6446	-1.9606
0.26183	-0.7346	-1.0986	-1.3696	-1.6456	-1.9606
0.26217	-0.7346	-1.0986	-1.3696	-1.6466	-1.9606
0.26233	-0.7346	-1.0976	-1.3686	-1.6466	-1.9616
0.26267	-0.7346	-1.0976	-1.3686	-1.6476	-1.9616
0.263	-0.7346	-1.0976	-1.3686	-1.6476	-1.9626
0.26317	-0.7346	-1.0966	-1.3686	-1.6476	-1.9626
0.2635	-0.7346	-1.0976	-1.3686	-1.6476	-1.9626
0.26367	-0.7346	-1.0976	-1.3686	-1.6476	-1.9616
0.264	-0.7356	-1.0976	-1.3686	-1.6476	-1.9596
0.26433	-0.7356	-1.0976	-1.3686	-1.6476	-1.9566
0.2645	-0.7356	-1.0976	-1.3676	-1.6476	-1.9586
0.26483	-0.7356	-1.0976	-1.3666	-1.6476	-1.9576
0.265	-0.7356	-1.0976	-1.3666	-1.6476	-1.9586
0.26533	-0.7356	-1.0976	-1.3676	-1.6466	-1.9596
0.26567	-0.7356	-1.0976	-1.3676	-1.6446	-1.9606
0.26583	-0.7356	-1.0976	-1.3686	-1.6446	-1.9616
0.26617	-0.7356	-1.0976	-1.3686	-1.6456	-1.9616
0.26633	-0.7356	-1.0976	-1.3686	-1.6456	-1.9616
0.26667	-0.7356	-1.0976	-1.3696	-1.6466	-1.9616
0.267	-0.7356	-1.0976	-1.3686	-1.6476	-1.9626
0.26717	-0.7356	-1.0976	-1.3686	-1.6476	-1.9626
0.2675	-0.7356	-1.0966	-1.3686	-1.6476	-1.9626
0.26767	-0.7356	-1.0966	-1.3686	-1.6476	-1.9626
0.268	-0.7356	-1.0966	-1.3686	-1.6476	-1.9626
0.26833	-0.7356	-1.0966	-1.3686	-1.6476	-1.9626
0.2685	-0.7356	-1.0966	-1.3696	-1.6476	-1.9606
0.26883	-0.7356	-1.0976	-1.3696	-1.6476	-1.9576
0.269	-0.7356	-1.0976	-1.3696	-1.6486	-1.9566
0.26933	-0.7356	-1.0976	-1.3686	-1.6476	-1.9576
0.26967	-0.7356	-1.0976	-1.3686	-1.6486	-1.9576
0.26983	-0.7356	-1.0976	-1.3666	-1.6486	-1.9586
0.27017	-0.7356	-1.0976	-1.3676	-1.6476	-1.9596
0.27033	-0.7356	-1.0976	-1.3676	-1.6456	-1.9596
0.27067	-0.7356	-1.0976	-1.3676	-1.6446	-1.9616
0.271	-0.7356	-1.0976	-1.3686	-1.6456	-1.9616
0.27117	-0.7356	-1.0976	-1.3686	-1.6456	-1.9616
0.2715	-0.7366	-1.0976	-1.3686	-1.6466	-1.9626
0.27167	-0.7366	-1.0976	-1.3686	-1.6476	-1.9626
0.272	-0.7366	-1.0976	-1.3686	-1.6476	-1.9636
0.27233	-0.7366	-1.0966	-1.3686	-1.6486	-1.9636
0.2725	-0.7366	-1.0966	-1.3686	-1.6486	-1.9636
0.27283	-0.7366	-1.0956	-1.3686	-1.6486	-1.9636
0.273	-0.7366	-1.0966	-1.3686	-1.6486	-1.9626
0.27333	-0.7366	-1.0966	-1.3686	-1.6476	-1.9606
0.27367	-0.7366	-1.0966	-1.3696	-1.6486	-1.9576
0.27383	-0.7366	-1.0976	-1.3686	-1.6486	-1.9566
0.27417	-0.7366	-1.0976	-1.3686	-1.6486	-1.9576
0.27433	-0.7366	-1.0976	-1.3676	-1.6486	-1.9566
0.27467	-0.7366	-1.0976	-1.3666	-1.6476	-1.9596
0.275	-0.7366	-1.0976	-1.3666	-1.6466	-1.9596
0.27517	-0.7366	-1.0976	-1.3666	-1.6456	-1.9606
0.2755	-0.7366	-1.0976	-1.3676	-1.6456	-1.9616
0.27567	-0.7366	-1.0976	-1.3676	-1.6466	-1.9616
0.276	-0.7366	-1.0976	-1.3676	-1.6466	-1.9616
0.27633	-0.7366	-1.0976	-1.3686	-1.6476	-1.9626
0.2765	-0.7366	-1.0976	-1.3686	-1.6476	-1.9626
0.27683	-0.7366	-1.0976	-1.3686	-1.6486	-1.9636
0.277	-0.7366	-1.0966	-1.3686	-1.6486	-1.9636
0.27733	-0.7366	-1.0966	-1.3686	-1.6476	-1.9636
0.27767	-0.7366	-1.0966	-1.3686	-1.6476	-1.9626
0.27783	-0.7366	-1.0966	-1.3686	-1.6476	-1.9616
0.27817	-0.7366	-1.0966	-1.3686	-1.6476	-1.9596
0.27833	-0.7366	-1.0966	-1.3686	-1.6486	-1.9566
0.27867	-0.7366	-1.0966	-1.3686	-1.6486	-1.9576
0.279	-0.7366	-1.0976	-1.3676	-1.6486	-1.9576
0.27917	-0.7366	-1.0966	-1.3666	-1.6486	-1.9576
0.2795	-0.7366	-1.0966	-1.3666	-1.6476	-1.9596
0.27967	-0.7366	-1.0966	-1.3666	-1.6466	-1.9596
0.28	-0.7366	-1.0966	-1.3666	-1.6446	-1.9616
0.28033	-0.7366	-1.0966	-1.3676	-1.6466	-1.9616
0.2805	-0.7366	-1.0966	-1.3676	-1.6466	-1.9616
0.28083	-0.7366	-1.0976	-1.3676	-1.6466	-1.9626
0.281	-0.7376	-1.0976	-1.3686	-1.6486	-1.9626
0.28133	-0.7376	-1.0976	-1.3686	-1.6486	-1.9626
0.28167	-0.7376	-1.0966	-1.3686	-1.6486	-1.9626
0.28183	-0.7376	-1.0966	-1.3686	-1.6486	-1.9636
0.28217	-0.7376	-1.0956	-1.3686	-1.6486	-1.9636
0.28233	-0.7376	-1.0956	-1.3686	-1.6486	-1.9626
0.28267	-0.7376	-1.0966	-1.3686	-1.6476	-1.9606
0.283	-0.7376	-1.0966	-1.3686	-1.6476	-1.9596
0.28317	-0.7376	-1.0966	-1.3686	-1.6486	-1.9566
0.2835	-0.7376	-1.0966	-1.3686	-1.6486	-1.9586
0.28367	-0.7376	-1.0966	-1.3676	-1.6486	-1.9576
0.284	-0.7376	-1.0966	-1.3666	-1.6486	-1.9586
0.28433	-0.7376	-1.0966	-1.3666	-1.6486	-1.9596
0.2845	-0.7376	-1.0966	-1.3666	-1.6476	-1.9606
0.28483	-0.7376	-1.0966	-1.3666	-1.6466	-1.9626
0.285	-0.7376	-1.0966	-1.3676	-1.6446	-1.9626
0.28533	-0.7376	-1.0966	-1.3676	-1.6466	-1.9626
0.28567	-0.7376	-1.0966	-1.3676	-1.6456	-1.9626
0.28583	-0.7376	-1.0966	-1.3686	-1.6466	-1.9636
0.28617	-0.7376	-1.0966	-1.3686	-1.6476	-1.9636
0.28633	-0.7376	-1.0966	-1.3686	-1.6476	-1.9636
0.28667	-0.7376	-1.0966	-1.3686	-1.6486	-1.9636
0.287	-0.7376	-1.0966	-1.3686	-1.6486	-1.9636
0.28717	-0.7376	-1.0956	-1.3686	-1.6486	-1.9636
0.2875	-0.7376	-1.0956	-1.3686	-1.6486	-1.9626
0.28767	-0.7376	-1.0956	-1.3686	-1.6486	-1.9616
0.288	-0.7376	-1.0966	-1.3686	-1.6486	-1.9596
0.28833	-0.7376	-1.0966	-1.3686	-1.6486	-1.9576
0.2885	-0.7376	-1.0966	-1.3676	-1.6486	-1.9596
0.28883	-0.7376	-1.0966	-1.3666	-1.6486	-1.9586
0.289	-0.7376	-1.0966	-1.3666	-1.6486	-1.9596
0.28933	-0.7376	-1.0966	-1.3666	-1.6476	-1.9606
0.28967	-0.7376	-1.0966	-1.3666	-1.6456	-1.9616
0.28983	-0.7376	-1.0966	-1.3676	-1.6446	-1.9636
0.29017	-0.7376	-1.0966	-1.3676	-1.6466	-1.9636
0.29033	-0.7376	-1.0966	-1.3676	-1.6456	-1.9636
0.29067	-0.7386	-1.0966	-1.3676	-1.6476	-1.9646
0.291	-0.7386	-1.0966	-1.3676	-1.6476	-1.9646
0.29117	-0.7386	-1.0966	-1.3676	-1.6476	-1.9646
0.2915	-0.7386	-1.0966	-1.3676	-1.6486	-1.9656
0.29167	-0.7386	-1.0956	-1.3676	-1.6486	-1.9656
0.292	-0.7386	-1.0956	-1.3686	-1.6476	-1.9646
0.29233	-0.7386	-1.0956	-1.3686	-1.6476	-1.9636
0.2925	-0.7386	-1.0956	-1.3686	-1.6476	-1.9616
0.29283	-0.7386	-1.0966	-1.3686	-1.6486	-1.9596
0.293	-0.7386	-1.0966	-1.3676	-1.6486	-1.9586
0.29333	-0.7386	-1.0966	-1.3666	-1.6486	-1.9596
0.29367	-0.7386	-1.0966	-1.3656	-1.6486	-1.9596
0.29383	-0.7386	-1.0966	-1.3656	-1.6476	-1.9616
0.29417	-0.7386	-1.0966	-1.3666	-1.6466	-1.9616
0.29433	-0.7386	-1.0966	-1.3666	-1.6446	-1.9626
0.29467	-0.7386	-1.0966	-1.3666	-1.6456	-1.9646
0.295	-0.7386	-1.0966	-1.3676	-1.6456	-1.9646
0.29517	-0.7386	-1.0966	-1.3676	-1.6456	-1.9646
0.2955	-0.7386	-1.0966	-1.3676	-1.6476	-1.9656
0.29567	-0.7386	-1.0966	-1.3676	-1.6476	-1.9656
0.296	-0.7386	-1.0966	-1.3676	-1.6476	-1.9656
0.29633	-0.7386	-1.0966	-1.3676	-1.6476	-1.9656
0.2965	-0.7386	-1.0956	-1.3676	-1.6476	-1.9656
0.29683	-0.7386	-1.0956	-1.3676	-1.6476	-1.9656
0.297	-0.7386	-1.0956	-1.3676	-1.6476	-1.9636
0.29733	-0.7386	-1.0956	-1.3676	-1.6476	-1.9626
0.29767	-0.7386	-1.0966	-1.3676	-1.6476	-1.9596
0.29783	-0.7386	-1.0966	-1.3676	-1.6486	-1.9606
0.29817	-0.7386	-1.0966	-1.3676	-1.6486	-1.9606
0.29833	-0.7386	-1.0966	-1.3666	-1.6486	-1.9606
0.29867	-0.7386	-1.0966	-1.3656	-1.6476	-1.9626
0.299	-0.7386	-1.0966	-1.3666	-1.6466	-1.9626
0.29917	-0.7386	-1.0966	-1.3656	-1.6446	-1.9636
0.2995	-0.7386	-1.0966	-1.3666	-1.6446	-1.9646
0.29967	-0.7386	-1.0966	-1.3666	-1.6456	-1.9646
0.3	-0.7386	-1.0966	-1.3676	-1.6456	-1.9656
0.30033	-0.7386	-1.0966	-1.3676	-1.6466	-1.9656
0.3005	-0.7386	-1.0966	-1.3676	-1.6476	-1.9666
0.30083	-0.7386	-1.0966	-1.3676	-1.6476	-1.9676
0.301	-0.7386	-1.0956	-1.3676	-1.6486	-1.9676
0.30133	-0.7386	-1.0956	-1.3676	-1.6476	-1.9676
0.30167	-0.7386	-1.0956	-1.3676	-1.6476	-1.9666
0.30183	-0.7386	-1.0956	-1.3676	-1.6486	-1.9646
0.30217	-0.7386	-1.0956	-1.3676	-1.6476	-1.9636
0.30233	-0.7396	-1.0966	-1.3676	-1.6486	-1.9606
0.30267	-0.7396	-1.0966	-1.3676	-1.6486	-1.9616
0.303	-0.7396	-1.0966	-1.3666	-1.6486	-1.9616
0.30317	-0.7396	-1.0966	-1.3666	-1.6486	-1.9616
0.3035	-0.7396	-1.0966	-1.3656	-1.6476	-1.9636
0.30367	-0.7396	-1.0956	-1.3656	-1.6466	-1.9626
0.304	-0.7396	-1.0956	-1.3656	-1.6446	-1.9646
0.30433	-0.7396	-1.0956	-1.3666	-1.6456	-1.9646
0.3045	-0.7396	-1.0966	-1.3666	-1.6456	-1.9646
0.30483	-0.7396	-1.0966	-1.3676	-1.6466	-1.9656
0.305	-0.7396	-1.0966	-1.3676	-1.6476	-1.9666
0.30533	-0.7396	-1.0966	-1.3676	-1.6476	-1.9666
0.30567	-0.7396	-1.0966	-1.3676	-1.6486	-1.9676
0.30583	-0.7396	-1.0956	-1.3676	-1.6486	-1.9676
0.30617	-0.7396	-1.0956	-1.3676	-1.6486	-1.9676
0.30633	-0.7396	-1.0956	-1.3676	-1.6486	-1.9666
0.30667	-0.7396	-1.0956	-1.3676	-1.6486	-1.9646
0.307	-0.7396	-1.0956	-1.3676	-1.6486	-1.9626
0.30717	-0.7396	-1.0966	-1.3676	-1.6486	-1.9606
0.3075	-0.7396	-1.0966	-1.3676	-1.6486	-1.9626
0.30767	-0.7396	-1.0966	-1.3666	-1.6486	-1.9616
0.308	-0.7396	-1.0956	-1.3656	-1.6486	-1.9636
0.30833	-0.7396	-1.0956	-1.3656	-1.6476	-1.9646
0.3085	-0.7396	-1.0956	-1.3656	-1.6456	-1.9646
0.30883	-0.7396	-1.0956	-1.3656	-1.6446	-1.9656
0.309	-0.7396	-1.0956	-1.3666	-1.6466	-1.9656
0.30933	-0.7396	-1.0956	-1.3666	-1.6456	-1.9656
0.30967	-0.7396	-1.0966	-1.3666	-1.6476	-1.9666
0.30983	-0.7396	-1.0966	-1.3676	-1.6486	-1.9666
0.31017	-0.7396	-1.0966	-1.3676	-1.6486	-1.9676
0.31033	-0.7396	-1.0956	-1.3676	-1.6496	-1.9676
0.31067	-0.7396	-1.0956	-1.3676	-1.6496	-1.9676
0.311	-0.7396	-1.0946	-1.3676	-1.6496	-1.9666
0.31117	-0.7396	-1.0956	-1.3676	-1.6496	-1.9666
0.3115	-0.7396	-1.0956	-1.3676	-1.6496	-1.9646
0.31167	-0.7396	-1.0956	-1.3676	-1.6496	-1.9616
0.312	-0.7396	-1.0956	-1.3676	-1.6496	-1.9616
0.31233	-0.7396	-1.0956	-1.3676	-1.6496	-1.9636
0.3125	-0.7396	-1.0956	-1.3666	-1.6496	-1.9626
0.31283	-0.7396	-1.0956	-1.3656	-1.6496	-1.9636
0.313	-0.7396	-1.0956	-1.3646	-1.6486	-1.9646
0.31333	-0.7396	-1.0956	-1.3656	-1.6486	-1.9646
0.31367	-0.7396	-1.0956	-1.3656	-1.6466	-1.9656
0.31383	-0.7396	-1.0956	-1.3666	-1.6466	-1.9656
0.31417	-0.7396	-1.0956	-1.3666	-1.6476	-1.9656
0.31433	-0.7406	-1.0956	-1.3666	-1.6466	-1.9666
0.31467	-0.7406	-1.0966	-1.3666	-1.6486	-1.9666
0.315	-0.7406	-1.0966	-1.3666	-1.6486	-1.9676
0.31517	-0.7406	-1.0956	-1.3666	-1.6496	-1.9676
0.3155	-0.7406	-1.0956	-1.3676	-1.6506	-1.9676
0.31567	-0.7406	-1.0956	-1.3666	-1.6506	-1.9676
0.316	-0.7406	-1.0946	-1.3676	-1.6506	-1.9676
0.31633	-0.7406	-1.0956	-1.3676	-1.6496	-1.9656
0.3165	-0.7406	-1.0956	-1.3676	-1.6496	-1.9646
0.31683	-0.7406	-1.0956	-1.3676	-1.6496	-1.9616
0.317	-0.7406	-1.0956	-1.3666	-1.6496	-1.9616
0.31733	-0.7406	-1.0956	-1.3656	-1.6486	-1.9636
0.31767	-0.7406	-1.0956	-1.3646	-1.6486	-1.9626
0.31783	-0.7406	-1.0956	-1.3656	-1.6486	-1.9646
0.31817	-0.7406	-1.0956	-1.3656	-1.6476	-1.9656
0.31833	-0.7406	-1.0956	-1.3656	-1.6456	-1.9656
0.31867	-0.7406	-1.0956	-1.3666	-1.6456	-1.9666
0.319	-0.7406	-1.0956	-1.3666	-1.6466	-1.9666
0.31917	-0.7406	-1.0956	-1.3666	-1.6466	-1.9666
0.3195	-0.7406	-1.0956	-1.3666	-1.6486	-1.9666
0.31967	-0.7406	-1.0956	-1.3666	-1.6486	-1.9676
0.32	-0.7406	-1.0956	-1.3666	-1.6486	-1.9676
0.32033	-0.7406	-1.0956	-1.3666	-1.6486	-1.9676
0.3205	-0.7406	-1.0946	-1.3666	-1.6486	-1.9676
0.32083	-0.7406	-1.0956	-1.3676	-1.6486	-1.9676
0.321	-0.7406	-1.0956	-1.3676	-1.6486	-1.9656
0.32133	-0.7406	-1.0956	-1.3676	-1.6486	-1.9646
0.32167	-0.7406	-1.0956	-1.3676	-1.6486	-1.9616
0.32183	-0.7406	-1.0956	-1.3666	-1.6486	-1.9636
0.32217	-0.7406	-1.0956	-1.3656	-1.6476	-1.9636
0.32233	-0.7406	-1.0956	-1.3646	-1.6476	-1.9646
0.32267	-0.7406	-1.0956	-1.3656	-1.6466	-1.9666
0.323	-0.7406	-1.0956	-1.3656	-1.6456	-1.9666
0.32317	-0.7406	-1.0956	-1.3656	-1.6436	-1.9676
0.3235	-0.7406	-1.0956	-1.3666	-1.6456	-1.9676
0.32367	-0.7406	-1.0956	-1.3666	-1.6456	-1.9676
0.324	-0.7406	-1.0956	-1.3666	-1.6456	-1.9676
0.32433	-0.7406	-1.0956	-1.3666	-1.6466	-1.9666
0.3245	-0.7406	-1.0956	-1.3666	-1.6476	-1.9676
0.32483	-0.7406	-1.0956	-1.3666	-1.6476	-1.9676
0.325	-0.7406	-1.0956	-1.3666	-1.6476	-1.9676
0.32533	-0.7406	-1.0946	-1.3666	-1.6476	-1.9686
0.32567	-0.7406	-1.0956	-1.3666	-1.6476	-1.9686
0.32583	-0.7406	-1.0956	-1.3666	-1.6476	-1.9666
0.32617	-0.7406	-1.0956	-1.3676	-1.6476	-1.9646
0.32633	-0.7406	-1.0956	-1.3666	-1.6476	-1.9636
0.32667	-0.7406	-1.0956	-1.3666	-1.6466	-1.9656
0.327	-0.7406	-1.0956	-1.3666	-1.6466	-1.9656
0.32717	-0.7406	-1.0956	-1.3656	-1.6466	-1.9676
0.3275	-0.7406	-1.0956	-1.3646	-1.6456	-1.9686
0.32767	-0.7406	-1.0956	-1.3656	-1.6446	-1.9686
0.328	-0.7406	-1.0956	-1.3656	-1.6426	-1.9696
0.32833	-0.7406	-1.0956	-1.3656	-1.6436	-1.9686
0.3285	-0.7416	-1.0956	-1.3666	-1.6436	-1.9686
0.32883	-0.7416	-1.0956	-1.3666	-1.6446	-1.9676
0.329	-0.7416	-1.0956	-1.3666	-1.6456	-1.9676
0.32933	-0.7416	-1.0956	-1.3666	-1.6456	-1.9686
0.32967	-0.7416	-1.0956	-1.3666	-1.6466	-1.9686
0.32983	-0.7416	-1.0956	-1.3666	-1.6466	-1.9686
0.33017	-0.7416	-1.0946	-1.3666	-1.6466	-1.9696
0.33033	-0.7416	-1.0946	-1.3666	-1.6456	-1.9696
0.33067	-0.7416	-1.0946	-1.3666	-1.6456	-1.9676
0.331	-0.7416	-1.0956	-1.3676	-1.6456	-1.9666
0.33117	-0.7416	-1.0956	-1.3666	-1.6456	-1.9646
0.3315	-0.7416	-1.0956	-1.3666	-1.6456	-1.9666
0.33167	-0.7416	-1.0956	-1.3656	-1.6456	-1.9656
0.332	-0.7416	-1.0956	-1.3646	-1.6446	-1.9676
0.33233	-0.7416	-1.0956	-1.3656	-1.6436	-1.9686
0.3325	-0.7416	-1.0956	-1.3656	-1.6416	-1.9686
0.33283	-0.7416	-1.0956	-1.3656	-1.6416	-1.9696
0.333	-0.7416	-1.0956	-1.3666	-1.6426	-1.9696
0.33333	-0.7416	-1.0956	-1.3666	-1.6426	-1.9696
0.33367	-0.7416	-1.0956	-1.3666	-1.6436	-1.9696
0.33383	-0.7416	-1.0956	-1.3666	-1.6436	-1.9696
0.33417	-0.7416	-1.0956	-1.3666	-1.6446	-1.9696
0.33433	-0.7416	-1.0956	-1.3666	-1.6446	-1.9706
0.33467	-0.7416	-1.0956	-1.3666	-1.6446	-1.9706
0.335	-0.7416	-1.0946	-1.3666	-1.6446	-1.9706
0.33517	-0.7416	-1.0956	-1.3666	-1.6446	-1.9706
0.3355	-0.7416	-1.0956	-1.3666	-1.6436	-1.9696
0.33567	-0.7416	-1.0956	-1.3666	-1.6436	-1.9666
0.336	-0.7416	-1.0956	-1.3666	-1.6436	-1.9676
0.33633	-0.7416	-1.0956	-1.3666	-1.6436	-1.9686
0.3365	-0.7416	-1.0956	-1.3656	-1.6436	-1.9686
0.33683	-0.7416	-1.0956	-1.3656	-1.6426	-1.9706
0.337	-0.7416	-1.0956	-1.3656	-1.6416	-1.9706
0.33733	-0.7416	-1.0956	-1.3656	-1.6396	-1.9716
0.33767	-0.7416	-1.0956	-1.3666	-1.6396	-1.9716
0.33783	-0.7416	-1.0956	-1.3666	-1.6406	-1.9706
0.33817	-0.7416	-1.0956	-1.3666	-1.6406	-1.9706
0.33833	-0.7416	-1.0956	-1.3666	-1.6416	-1.9706
0.33867	-0.7416	-1.0956	-1.3666	-1.6416	-1.9706
0.339	-0.7416	-1.0956	-1.3666	-1.6426	-1.9706
0.33917	-0.7416	-1.0956	-1.3666	-1.6426	-1.9716
0.3395	-0.7416	-1.0946	-1.3666	-1.6426	-1.9716
0.33967	-0.7416	-1.0946	-1.3666	-1.6426	-1.9716
0.34	-0.7416	-1.0946	-1.3666	-1.6426	-1.9706
0.34033	-0.7416	-1.0946	-1.3666	-1.6426	-1.9696
0.3405	-0.7416	-1.0956	-1.3666	-1.6426	-1.9676
0.34083	-0.7416	-1.0956	-1.3676	-1.6426	-1.9686
0.341	-0.7416	-1.0956	-1.3666	-1.6426	-1.9696
0.34133	-0.7416	-1.0956	-1.3666	-1.6436	-1.9696
0.34167	-0.7416	-1.0956	-1.3656	-1.6426	-1.9716
0.34183	-0.7416	-1.0956	-1.3656	-1.6416	-1.9716
0.34217	-0.7416	-1.0956	-1.3666	-1.6406	-1.9726
0.34233	-0.7416	-1.0956	-1.3666	-1.6386	-1.9726
0.34267	-0.7416	-1.0956	-1.3676	-1.6396	-1.9716
0.343	-0.7416	-1.0956	-1.3676	-1.6396	-1.9716
0.34317	-0.7426	-1.0956	-1.3676	-1.6396	-1.9716
0.3435	-0.7426	-1.0956	-1.3676	-1.6416	-1.9716
0.34367	-0.7426	-1.0956	-1.3676	-1.6416	-1.9716
0.344	-0.7426	-1.0956	-1.3666	-1.6426	-1.9726
0.34433	-0.7426	-1.0956	-1.3666	-1.6426	-1.9726
0.3445	-0.7416	-1.0946	-1.3666	-1.6426	-1.9726
0.34483	-0.7426	-1.0946	-1.3676	-1.6436	-1.9726
0.345	-0.7426	-1.0946	-1.3676	-1.6436	-1.9716
0.34533	-0.7426	-1.0946	-1.3676	-1.6436	-1.9706
0.34567	-0.7426	-1.0956	-1.3676	-1.6436	-1.9676
0.34583	-0.7426	-1.0956	-1.3666	-1.6436	-1.9696
0.34617	-0.7426	-1.0956	-1.3656	-1.6436	-1.9696
0.34633	-0.7426	-1.0956	-1.3656	-1.6426	-1.9706
0.34667	-0.7426	-1.0956	-1.3666	-1.6416	-1.9726
0.347	-0.7426	-1.0956	-1.3666	-1.6406	-1.9716
0.34717	-0.7426	-1.0956	-1.3666	-1.6386	-1.9736
0.3475	-0.7426	-1.0956	-1.3676	-1.6396	-1.9736
0.34767	-0.7426	-1.0956	-1.3676	-1.6396	-1.9726
0.348	-0.7426	-1.0956	-1.3676	-1.6406	-1.9736
0.34833	-0.7426	-1.0956	-1.3676	-1.6416	-1.9726
0.3485	-0.7426	-1.0956	-1.3666	-1.6416	-1.9726
0.34883	-0.7426	-1.0956	-1.3676	-1.6426	-1.9726
0.349	-0.7426	-1.0946	-1.3666	-1.6436	-1.9736
0.34933	-0.7426	-1.0946	-1.3676	-1.6436	-1.9736
0.34967	-0.7426	-1.0946	-1.3676	-1.6436	-1.9736
0.34983	-0.7426	-1.0946	-1.3676	-1.6436	-1.9726
0.35017	-0.7426	-1.0956	-1.3676	-1.6436	-1.9706
0.35033	-0.7426	-1.0956	-1.3676	-1.6436	-1.9696
0.35067	-0.7426	-1.0956	-1.3666	-1.6436	-1.9716
0.351	-0.7426	-1.0956	-1.3656	-1.6436	-1.9706
0.35117	-0.7426	-1.0956	-1.3656	-1.6436	-1.9726
0.3515	-0.7426	-1.0946	-1.3666	-1.6416	-1.9736
0.35167	-0.7426	-1.0946	-1.3666	-1.6406	-1.9736
0.352	-0.7426	-1.0946	-1.3666	-1.6396	-1.9746
0.35233	-0.7426	-1.0956	-1.3666	-1.6406	-1.9736
0.3525	-0.7426	-1.0956	-1.3676	-1.6396	-1.9736
0.35283	-0.7426	-1.0956	-1.3676	-1.6416	-1.9736
0.353	-0.7426	-1.0956	-1.3676	-1.6416	-1.9736
0.35333	-0.7426	-1.0956	-1.3676	-1.6426	-1.9746
0.35367	-0.7426	-1.0946	-1.3666	-1.6436	-1.9746
0.35383	-0.7426	-1.0946	-1.3666	-1.6436	-1.9746
0.35417	-0.7426	-1.0946	-1.3676	-1.6436	-1.9756
0.35433	-0.7426	-1.0946	-1.3676	-1.6436	-1.9746
0.35467	-0.7426	-1.0946	-1.3676	-1.6436	-1.9736
0.355	-0.7426	-1.0956	-1.3676	-1.6436	-1.9706
0.35517	-0.7426	-1.0956	-1.3676	-1.6446	-1.9706
0.3555	-0.7426	-1.0956	-1.3676	-1.6446	-1.9726
0.35567	-0.7426	-1.0956	-1.3666	-1.6446	-1.9716
0.356	-0.7426	-1.0956	-1.3656	-1.6436	-1.9736
0.35633	-0.7426	-1.0946	-1.3656	-1.6426	-1.9736
0.3565	-0.7426	-1.0946	-1.3666	-1.6416	-1.9746
0.35683	-0.7426	-1.0946	-1.3666	-1.6406	-1.9746
0.357	-0.7426	-1.0956	-1.3676	-1.6416	-1.9746
0.35733	-0.7426	-1.0956	-1.3676	-1.6406	-1.9746
0.35767	-0.7426	-1.0956	-1.3676	-1.6416	-1.9736
0.35783	-0.7426	-1.0956	-1.3676	-1.6426	-1.9746
0.35817	-0.7426	-1.0956	-1.3676	-1.6436	-1.9746
0.35833	-0.7426	-1.0946	-1.3676	-1.6446	-1.9756
0.35867	-0.7426	-1.0946	-1.3676	-1.6446	-1.9756
0.359	-0.7426	-1.0946	-1.3676	-1.6446	-1.9756
0.35917	-0.7426	-1.0946	-1.3676	-1.6446	-1.9756
0.3595	-0.7426	-1.0946	-1.3676	-1.6446	-1.9736
0.35967	-0.7426	-1.0946	-1.3676	-1.6456	-1.9706
0.36	-0.7426	-1.0956	-1.3676	-1.6456	-1.9716
0.36033	-0.7426	-1.0956	-1.3666	-1.6456	-1.9726
0.3605	-0.7426	-1.0956	-1.3666	-1.6456	-1.9726
0.36083	-0.7426	-1.0946	-1.3656	-1.6446	-1.9746
0.361	-0.7426	-1.0946	-1.3666	-1.6436	-1.9746
0.36133	-0.7426	-1.0946	-1.3666	-1.6416	-1.9756
0.36167	-0.7426	-1.0946	-1.3666	-1.6426	-1.9756
0.36183	-0.7426	-1.0946	-1.3676	-1.6426	-1.9756
0.36217	-0.7436	-1.0946	-1.3676	-1.6426	-1.9746
0.36233	-0.7436	-1.0956	-1.3676	-1.6436	-1.9746
0.36267	-0.7436	-1.0956	-1.3676	-1.6436	-1.9746
0.363	-0.7436	-1.0956	-1.3676	-1.6446	-1.9756
0.36317	-0.7436	-1.0946	-1.3676	-1.6456	-1.9756
0.3635	-0.7436	-1.0936	-1.3676	-1.6456	-1.9766
0.36367	-0.7436	-1.0946	-1.3676	-1.6456	-1.9766
0.364	-0.7436	-1.0946	-1.3676	-1.6456	-1.9756
0.36433	-0.7436	-1.0946	-1.3676	-1.6456	-1.9736
0.3645	-0.7436	-1.0956	-1.3676	-1.6466	-1.9716
0.36483	-0.7436	-1.0946	-1.3676	-1.6466	-1.9736
0.365	-0.7436	-1.0956	-1.3666	-1.6466	-1.9736
0.36533	-0.7436	-1.0956	-1.3666	-1.6466	-1.9746
0.36567	-0.7436	-1.0946	-1.3656	-1.6446	-1.9756
0.36583	-0.7436	-1.0946	-1.3666	-1.6436	-1.9756
0.36617	-0.7436	-1.0946	-1.3666	-1.6426	-1.9766
0.36633	-0.7436	-1.0946	-1.3666	-1.6436	-1.9766
0.36667	-0.7436	-1.0946	-1.3676	-1.6426	-1.9766
0.367	-0.7436	-1.0946	-1.3676	-1.6436	-1.9756
0.36717	-0.7436	-1.0956	-1.3676	-1.6446	-1.9756
0.3675	-0.7436	-1.0956	-1.3676	-1.6446	-1.9756
0.36767	-0.7436	-1.0946	-1.3676	-1.6456	-1.9756
0.368	-0.7436	-1.0946	-1.3676	-1.6466	-1.9766
0.36833	-0.7436	-1.0936	-1.3676	-1.6466	-1.9766
0.3685	-0.7436	-1.0946	-1.3676	-1.6466	-1.9766
0.36883	-0.7436	-1.0946	-1.3676	-1.6466	-1.9756
0.369	-0.7436	-1.0946	-1.3676	-1.6476	-1.9736
0.36933	-0.7436	-1.0956	-1.3676	-1.6476	-1.9716
0.36967	-0.7436	-1.0946	-1.3676	-1.6476	-1.9736
0.36983	-0.7436	-1.0946	-1.3666	-1.6476	-1.9736
0.37017	-0.7436	-1.0946	-1.3666	-1.6476	-1.9746
0.37033	-0.7436	-1.0946	-1.3656	-1.6466	-1.9756
0.37067	-0.7436	-1.0946	-1.3666	-1.6456	-1.9766
0.371	-0.7436	-1.0946	-1.3666	-1.6446	-1.9766
0.37117	-0.7436	-1.0946	-1.3666	-1.6426	-1.9766
0.3715	-0.7436	-1.0946	-1.3676	-1.6446	-1.9766
0.37167	-0.7436	-1.0946	-1.3676	-1.6436	-1.9766
0.372	-0.7436	-1.0956	-1.3676	-1.6446	-1.9766
0.37233	-0.7436	-1.0956	-1.3676	-1.6456	-1.9766
0.3725	-0.7436	-1.0956	-1.3676	-1.6456	-1.9766
0.37283	-0.7436	-1.0946	-1.3676	-1.6466	-1.9776
0.373	-0.7436	-1.0946	-1.3676	-1.6476	-1.9776
0.37333	-0.7436	-1.0936	-1.3676	-1.6476	-1.9776
0.37367	-0.7436	-1.0946	-1.3676	-1.6476	-1.9776
0.37383	-0.7436	-1.0946	-1.3676	-1.6476	-1.9766
0.37417	-0.7436	-1.0946	-1.3676	-1.6486	-1.9746
0.37433	-0.7436	-1.0946	-1.3676	-1.6486	-1.9726
0.37467	-0.7436	-1.0946	-1.3666	-1.6486	-1.9746
0.375	-0.7436	-1.0946	-1.3656	-1.6476	-1.9736
0.37517	-0.7436	-1.0946	-1.3656	-1.6476	-1.9756
0.3755	-0.7436	-1.0946	-1.3666	-1.6466	-1.9766
0.37567	-0.7436	-1.0946	-1.3666	-1.6446	-1.9766
0.376	-0.7436	-1.0946	-1.3676	-1.6436	-1.9786
0.37633	-0.7436	-1.0946	-1.3676	-1.6446	-1.9776
0.3765	-0.7436	-1.0946	-1.3676	-1.6446	-1.9776
0.37683	-0.7436	-1.0946	-1.3676	-1.6456	-1.9776
0.377	-0.7436	-1.0956	-1.3676	-1.6456	-1.9776
0.37733	-0.7436	-1.0956	-1.3676	-1.6466	-1.9776
0.37767	-0.7436	-1.0946	-1.3676	-1.6476	-1.9776
0.37783	-0.7436	-1.0946	-1.3666	-1.6476	-1.9776
0.37817	-0.7436	-1.0936	-1.3676	-1.6476	-1.9776
0.37833	-0.7436	-1.0946	-1.3676	-1.6486	-1.9766
0.37867	-0.7436	-1.0946	-1.3676	-1.6486	-1.9766
0.379	-0.7436	-1.0946	-1.3676	-1.6486	-1.9736
0.37917	-0.7436	-1.0946	-1.3676	-1.6486	-1.9736
0.3795	-0.7436	-1.0946	-1.3666	-1.6486	-1.9746
0.37967	-0.7436	-1.0946	-1.3656	-1.6486	-1.9746
0.38	-0.7436	-1.0946	-1.3666	-1.6476	-1.9776
0.38033	-0.7436	-1.0946	-1.3666	-1.6466	-1.9776
0.3805	-0.7436	-1.0946	-1.3666	-1.6436	-1.9786
0.38083	-0.7436	-1.0946	-1.3676	-1.6446	-1.9786
0.381	-0.7436	-1.0946	-1.3676	-1.6446	-1.9776
0.38133	-0.7436	-1.0946	-1.3676	-1.6446	-1.9776
0.38167	-0.7436	-1.0946	-1.3676	-1.6456	-1.9776
0.38183	-0.7436	-1.0946	-1.3676	-1.6466	-1.9776
0.38217	-0.7436	-1.0946	-1.3676	-1.6476	-1.9776
0.38233	-0.7446	-1.0946	-1.3676	-1.6476	-1.9776
0.38267	-0.7436	-1.0936	-1.3676	-1.6486	-1.9786
0.383	-0.7436	-1.0946	-1.3676	-1.6486	-1.9786
0.38317	-0.7436	-1.0946	-1.3676	-1.6486	-1.9776
0.3835	-0.7436	-1.0946	-1.3676	-1.6486	-1.9756
0.38367	-0.7436	-1.0946	-1.3676	-1.6496	-1.9736
0.384	-0.7436	-1.0946	-1.3676	-1.6496	-1.9756
0.38433	-0.7436	-1.0946	-1.3666	-1.6486	-1.9746
0.3845	-0.7436	-1.0946	-1.3666	-1.6486	-1.9756
0.38483	-0.7446	-1.0946	-1.3656	-1.6476	-1.9776
0.385	-0.7436	-1.0946	-1.3666	-1.6466	-1.9776
0.38533	-0.7436	-1.0946	-1.3666	-1.6446	-1.9786
0.38567	-0.7446	-1.0946	-1.3666	-1.6456	-1.9786
0.38583	-0.7446	-1.0946	-1.3676	-1.6456	-1.9776
0.38617	-0.7446	-1.0946	-1.3676	-1.6456	-1.9776
0.38633	-0.7446	-1.0946	-1.3676	-1.6466	-1.9776
0.38667	-0.7446	-1.0946	-1.3676	-1.6466	-1.9776
0.387	-0.7446	-1.0946	-1.3676	-1.6476	-1.9776
0.38717	-0.7446	-1.0946	-1.3676	-1.6476	-1.9786
0.3875	-0.7446	-1.0936	-1.3676	-1.6476	-1.9786
0.38767	-0.7446	-1.0936	-1.3676	-1.6476	-1.9786
0.388	-0.7446	-1.0946	-1.3676	-1.6486	-1.9776
0.38833	-0.7446	-1.0946	-1.3676	-1.6486	-1.9766
0.3885	-0.7446	-1.0946	-1.3676	-1.6496	-1.9736
0.38883	-0.7446	-1.0946	-1.3676	-1.6496	-1.9746
0.389	-0.7446	-1.0946	-1.3666	-1.6496	-1.9756
0.38933	-0.7446	-1.0946	-1.3666	-1.6496	-1.9756
0.38967	-0.7446	-1.0946	-1.3656	-1.6476	-1.9776
0.38983	-0.7446	-1.0946	-1.3666	-1.6466	-1.9776
0.39017	-0.7446	-1.0946	-1.3666	-1.6456	-1.9786
0.39033	-0.7446	-1.0946	-1.3676	-1.6466	-1.9786
0.39067	-0.7446	-1.0946	-1.3676	-1.6466	-1.9786
0.391	-0.7446	-1.0946	-1.3676	-1.6476	-1.9786
0.39117	-0.7446	-1.0946	-1.3676	-1.6476	-1.9786
0.3915	-0.7446	-1.0946	-1.3676	-1.6476	-1.9786
0.39167	-0.7446	-1.0946	-1.3676	-1.6476	-1.9786
0.392	-0.7446	-1.0946	-1.3676	-1.6476	-1.9786
0.39233	-0.7446	-1.0936	-1.3676	-1.6476	-1.9796
0.3925	-0.7446	-1.0946	-1.3676	-1.6486	-1.9796
0.39283	-0.7446	-1.0946	-1.3676	-1.6486	-1.9776
0.393	-0.7446	-1.0946	-1.3676	-1.6496	-1.9756
0.39333	-0.7446	-1.0946	-1.3676	-1.6496	-1.9746
0.39367	-0.7446	-1.0946	-1.3676	-1.6496	-1.9766
0.39383	-0.7446	-1.0946	-1.3666	-1.6496	-1.9766
0.39417	-0.7446	-1.0946	-1.3666	-1.6496	-1.9776
0.39433	-0.7446	-1.0946	-1.3666	-1.6476	-1.9786
0.39467	-0.7446	-1.0946	-1.3666	-1.6466	-1.9796
0.395	-0.7446	-1.0946	-1.3666	-1.6456	-1.9796
0.39517	-0.7446	-1.0946	-1.3676	-1.6466	-1.9796
0.3955	-0.7446	-1.0946	-1.3676	-1.6466	-1.9796
0.39567	-0.7446	-1.0946	-1.3676	-1.6476	-1.9786
0.396	-0.7446	-1.0946	-1.3676	-1.6476	-1.9786
0.39633	-0.7446	-1.0946	-1.3676	-1.6476	-1.9786
0.3965	-0.7446	-1.0946	-1.3676	-1.6486	-1.9786
0.39683	-0.7446	-1.0936	-1.3676	-1.6486	-1.9786
0.397	-0.7446	-1.0936	-1.3676	-1.6486	-1.9786
0.39733	-0.7446	-1.0946	-1.3676	-1.6486	-1.9786
0.39767	-0.7446	-1.0936	-1.3676	-1.6486	-1.9776
0.39783	-0.7446	-1.0946	-1.3676	-1.6496	-1.9756
0.39817	-0.7446	-1.0946	-1.3676	-1.6506	-1.9756
0.39833	-0.7446	-1.0946	-1.3676	-1.6506	-1.9766
0.39867	-0.7446	-1.0946	-1.3676	-1.6506	-1.9766
0.399	-0.7446	-1.0946	-1.3666	-1.6496	-1.9776
0.39917	-0.7446	-1.0946	-1.3666	-1.6496	-1.9786
0.3995	-0.7446	-1.0946	-1.3666	-1.6486	-1.9786
0.39967	-0.7446	-1.0946	-1.3666	-1.6466	-1.9786
0.4	-0.7446	-1.0946	-1.3676	-1.6466	-1.9786
0.40033	-0.7446	-1.0946	-1.3676	-1.6476	-1.9776
0.4005	-0.7446	-1.0946	-1.3676	-1.6466	-1.9776
0.40083	-0.7446	-1.0946	-1.3676	-1.6486	-1.9766
0.401	-0.7446	-1.0946	-1.3676	-1.6486	-1.9776
0.40133	-0.7446	-1.0946	-1.3676	-1.6496	-1.9776
0.40167	-0.7446	-1.0946	-1.3676	-1.6496	-1.9776
0.40183	-0.7446	-1.0936	-1.3676	-1.6496	-1.9776
0.40217	-0.7446	-1.0936	-1.3676	-1.6496	-1.9776
0.40233	-0.7446	-1.0936	-1.3676	-1.6496	-1.9766
0.40267	-0.7446	-1.0936	-1.3686	-1.6496	-1.9766
0.403	-0.7446	-1.0946	-1.3676	-1.6496	-1.9736
0.40317	-0.7446	-1.0946	-1.3676	-1.6506	-1.9746
0.4035	-0.7446	-1.0946	-1.3666	-1.6506	-1.9746
0.40367	-0.7446	-1.0946	-1.3666	-1.6506	-1.9746
0.404	-0.7446	-1.0946	-1.3666	-1.6496	-1.9766
0.40433	-0.7446	-1.0946	-1.3666	-1.6486	-1.9766
0.4045	-0.7446	-1.0946	-1.3676	-1.6466	-1.9776
0.40483	-0.7446	-1.0946	-1.3686	-1.6476	-1.9776
0.405	-0.7446	-1.0946	-1.3676	-1.6476	-1.9766
0.40533	-0.7446	-1.0946	-1.3686	-1.6486	-1.9766
0.40567	-0.7446	-1.0946	-1.3676	-1.6496	-1.9756
0.40583	-0.7446	-1.0946	-1.3676	-1.6496	-1.9756
0.40617	-0.7446	-1.0946	-1.3676	-1.6506	-1.9756
0.40633	-0.7446	-1.0936	-1.3676	-1.6496	-1.9756
0.40667	-0.7446	-1.0936	-1.3676	-1.6496	-1.9766
0.407	-0.7446	-1.0936	-1.3676	-1.6496	-1.9766
0.40717	-0.7446	-1.0936	-1.3686	-1.6496	-1.9756
0.4075	-0.7446	-1.0936	-1.3686	-1.6506	-1.9736
0.40767	-0.7446	-1.0946	-1.3686	-1.6506	-1.9716
0.408	-0.7446	-1.0946	-1.3676	-1.6506	-1.9736
0.40833	-0.7446	-1.0946	-1.3666	-1.6506	-1.9726
0.4085	-0.7446	-1.0946	-1.3666	-1.6506	-1.9746
0.40883	-0.7446	-1.0946	-1.3676	-1.6496	-1.9756
0.409	-0.7446	-1.0946	-1.3676	-1.6486	-1.9756
0.40933	-0.7446	-1.0946	-1.3676	-1.6476	-1.9766
0.40967	-0.7446	-1.0946	-1.3686	-1.6486	-1.9756
0.40983	-0.7446	-1.0946	-1.3686	-1.6486	-1.9756
0.41017	-0.7446	-1.0946	-1.3686	-1.6496	-1.9746
0.41033	-0.7446	-1.0946	-1.3686	-1.6506	-1.9746
0.41067	-0.7446	-1.0946	-1.3686	-1.6506	-1.9746
0.411	-0.7446	-1.0946	-1.3676	-1.6506	-1.9746
0.41117	-0.7446	-1.0936	-1.3676	-1.6506	-1.9746
0.4115	-0.7446	-1.0936	-1.3686	-1.6506	-1.9746
0.41167	-0.7446	-1.0936	-1.3686	-1.6506	-1.9746
0.412	-0.7446	-1.0936	-1.3686	-1.6506	-1.9726
0.41233	-0.7446	-1.0946	-1.3686	-1.6506	-1.9706
0.4125	-0.7446	-1.0946	-1.3686	-1.6506	-1.9696
0.41283	-0.7446	-1.0946	-1.3686	-1.6516	-1.9716
0.413	-0.7446	-1.0946	-1.3686	-1.6516	-1.9706
0.41333	-0.7446	-1.0946	-1.3676	-1.6516	-1.9726
0.41367	-0.7446	-1.0946	-1.3666	-1.6506	-1.9726
0.41383	-0.7446	-1.0946	-1.3676	-1.6496	-1.9736
0.41417	-0.7446	-1.0936	-1.3676	-1.6476	-1.9736
0.41433	-0.7446	-1.0946	-1.3676	-1.6496	-1.9736
0.41467	-0.7446	-1.0946	-1.3686	-1.6486	-1.9736
0.415	-0.7456	-1.0946	-1.3686	-1.6496	-1.9736
0.41517	-0.7456	-1.0946	-1.3686	-1.6506	-1.9736
0.4155	-0.7456	-1.0946	-1.3686	-1.6516	-1.9736
0.41567	-0.7456	-1.0946	-1.3686	-1.6526	-1.9736
0.416	-0.7456	-1.0936	-1.3686	-1.6516	-1.9746
0.41633	-0.7456	-1.0936	-1.3686	-1.6516	-1.9746
0.4165	-0.7446	-1.0936	-1.3686	-1.6516	-1.9736
0.41683	-0.7446	-1.0936	-1.3686	-1.6516	-1.9716
0.417	-0.7446	-1.0936	-1.3686	-1.6516	-1.9696
0.41733	-0.7456	-1.0946	-1.3686	-1.6516	-1.9686
0.41767	-0.7456	-1.0946	-1.3686	-1.6516	-1.9706
0.41783	-0.7456	-1.0946	-1.3686	-1.6516	-1.9696
0.41817	-0.7456	-1.0946	-1.3676	-1.6516	-1.9706
0.41833	-0.7456	-1.0946	-1.3676	-1.6506	-1.9716
0.41867	-0.7456	-1.0946	-1.3686	-1.6496	-1.9726
0.419	-0.7456	-1.0936	-1.3686	-1.6486	-1.9726
0.41917	-0.7456	-1.0946	-1.3686	-1.6506	-1.9726
0.4195	-0.7456	-1.0946	-1.3686	-1.6506	-1.9726
0.41967	-0.7456	-1.0946	-1.3696	-1.6516	-1.9726
0.42	-0.7456	-1.0946	-1.3696	-1.6516	-1.9726
0.42033	-0.7456	-1.0946	-1.3686	-1.6516	-1.9726
0.4205	-0.7456	-1.0936	-1.3686	-1.6526	-1.9726
0.42083	-0.7456	-1.0936	-1.3686	-1.6516	-1.9736
0.421	-0.7456	-1.0936	-1.3686	-1.6516	-1.9736
0.42133	-0.7456	-1.0936	-1.3686	-1.6516	-1.9736
0.42167	-0.7456	-1.0936	-1.3686	-1.6516	-1.9716
0.42183	-0.7456	-1.0946	-1.3686	-1.6516	-1.9686
0.42217	-0.7456	-1.0946	-1.3686	-1.6526	-1.9696
0.42233	-0.7456	-1.0946	-1.3676	-1.6526	-1.9696
0.42267	-0.7456	-1.0946	-1.3676	-1.6526	-1.9696
0.423	-0.7456	-1.0946	-1.3666	-1.6516	-1.9716
0.42317	-0.7456	-1.0946	-1.3676	-1.6516	-1.9716
0.4235	-0.7456	-1.0936	-1.3676	-1.6496	-1.9716
0.42367	-0.7456	-1.0946	-1.3676	-1.6496	-1.9726
0.424	-0.7456	-1.0946	-1.3686	-1.6506	-1.9716
0.42433	-0.7456	-1.0946	-1.3686	-1.6506	-1.9716
0.4245	-0.7456	-1.0946	-1.3686	-1.6516	-1.9716
0.42483	-0.7456	-1.0946	-1.3686	-1.6526	-1.9716
0.425	-0.7456	-1.0946	-1.3676	-1.6526	-1.9726
0.42533	-0.7456	-1.0936	-1.3676	-1.6526	-1.9726
0.42567	-0.7456	-1.0936	-1.3676	-1.6526	-1.9736
0.42583	-0.7456	-1.0936	-1.3676	-1.6526	-1.9736
0.42617	-0.7456	-1.0936	-1.3676	-1.6526	-1.9726
0.42633	-0.7456	-1.0936	-1.3676	-1.6526	-1.9716
0.42667	-0.7456	-1.0946	-1.3676	-1.6526	-1.9686
0.427	-0.7456	-1.0946	-1.3676	-1.6526	-1.9696
0.42717	-0.7456	-1.0946	-1.3666	-1.6536	-1.9696
0.4275	-0.7456	-1.0946	-1.3666	-1.6536	-1.9706
0.42767	-0.7456	-1.0946	-1.3656	-1.6536	-1.9716
0.428	-0.7456	-1.0946	-1.3666	-1.6526	-1.9716
0.42833	-0.7456	-1.0936	-1.3666	-1.6516	-1.9716
0.4285	-0.7456	-1.0946	-1.3666	-1.6496	-1.9726
0.42883	-0.7456	-1.0946	-1.3676	-1.6516	-1.9726
0.429	-0.7456	-1.0946	-1.3676	-1.6506	-1.9726
0.42933	-0.7456	-1.0946	-1.3676	-1.6516	-1.9726
0.42967	-0.7456	-1.0946	-1.3666	-1.6526	-1.9736
0.42983	-0.7456	-1.0946	-1.3666	-1.6526	-1.9736
0.43017	-0.7456	-1.0936	-1.3666	-1.6536	-1.9746
0.43033	-0.7456	-1.0936	-1.3666	-1.6536	-1.9746
0.43067	-0.7456	-1.0936	-1.3656	-1.6536	-1.9746
0.431	-0.7456	-1.0936	-1.3656	-1.6536	-1.9736
0.43117	-0.7456	-1.0936	-1.3666	-1.6536	-1.9726
0.4315	-0.7456	-1.0936	-1.3666	-1.6536	-1.9706
0.43167	-0.7456	-1.0946	-1.3666	-1.6536	-1.9686
0.432	-0.7456	-1.0946	-1.3656	-1.6536	-1.9706
0.43233	-0.7456	-1.0946	-1.3646	-1.6536	-1.9696
0.4325	-0.7456	-1.0946	-1.3646	-1.6536	-1.9706
0.43283	-0.7456	-1.0946	-1.3656	-1.6526	-1.9716
0.433	-0.7456	-1.0946	-1.3656	-1.6516	-1.9726
0.43333	-0.7456	-1.0936	-1.3666	-1.6506	-1.9736
0.43367	-0.7456	-1.0946	-1.3666	-1.6516	-1.9736
0.43383	-0.7456	-1.0946	-1.3666	-1.6516	-1.9746
0.43417	-0.7456	-1.0946	-1.3666	-1.6526	-1.9746
0.43433	-0.7456	-1.0946	-1.3656	-1.6536	-1.9746
0.43467	-0.7456	-1.0946	-1.3656	-1.6536	-1.9746
0.435	-0.7456	-1.0936	-1.3656	-1.6546	-1.9756
0.43517	-0.7456	-1.0936	-1.3656	-1.6536	-1.9756
0.4355	-0.7456	-1.0936	-1.3656	-1.6536	-1.9756
0.43567	-0.7456	-1.0936	-1.3656	-1.6536	-1.9756
0.436	-0.7456	-1.0936	-1.3656	-1.6536	-1.9736
0.43633	-0.7456	-1.0936	-1.3656	-1.6536	-1.9716
0.4365	-0.7456	-1.0946	-1.3656	-1.6536	-1.9696
0.43683	-0.7456	-1.0936	-1.3646	-1.6546	-1.9716
0.437	-0.7456	-1.0946	-1.3636	-1.6546	-1.9706
0.43733	-0.7456	-1.0946	-1.3646	-1.6546	-1.9716
0.43767	-0.7456	-1.0936	-1.3646	-1.6536	-1.9726
0.43783	-0.7456	-1.0936	-1.3646	-1.6516	-1.9736
0.43817	-0.7456	-1.0936	-1.3656	-1.6516	-1.9746
0.43833	-0.7456	-1.0936	-1.3656	-1.6526	-1.9756
0.43867	-0.7456	-1.0946	-1.3656	-1.6526	-1.9756
0.439	-0.7456	-1.0946	-1.3656	-1.6536	-1.9756
0.43917	-0.7456	-1.0946	-1.3656	-1.6536	-1.9756
0.4395	-0.7456	-1.0936	-1.3656	-1.6546	-1.9756
0.43967	-0.7456	-1.0936	-1.3656	-1.6546	-1.9756
0.44	-0.7456	-1.0936	-1.3656	-1.6546	-1.9756
0.44033	-0.7456	-1.0936	-1.3656	-1.6546	-1.9756
0.4405	-0.7456	-1.0936	-1.3656	-1.6546	-1.9756
0.44083	-0.7456	-1.0936	-1.3666	-1.6546	-1.9736
0.441	-0.7456	-1.0936	-1.3666	-1.6546	-1.9706
0.44133	-0.7456	-1.0936	-1.3666	-1.6546	-1.9706
0.44167	-0.7456	-1.0936	-1.3656	-1.6546	-1.9706
0.44183	-0.7456	-1.0946	-1.3656	-1.6556	-1.9706
0.44217	-0.7456	-1.0936	-1.3646	-1.6546	-1.9726
0.44233	-0.7456	-1.0936	-1.3656	-1.6536	-1.9736
0.44267	-0.7456	-1.0936	-1.3656	-1.6526	-1.9746
0.443	-0.7456	-1.0936	-1.3656	-1.6516	-1.9756
0.44317	-0.7456	-1.0946	-1.3666	-1.6526	-1.9756
0.4435	-0.7456	-1.0946	-1.3666	-1.6526	-1.9756
0.44367	-0.7456	-1.0946	-1.3666	-1.6546	-1.9756
0.444	-0.7456	-1.0946	-1.3666	-1.6546	-1.9756
0.44433	-0.7456	-1.0946	-1.3666	-1.6546	-1.9766
0.4445	-0.7456	-1.0936	-1.3666	-1.6556	-1.9766
0.44483	-0.7456	-1.0936	-1.3666	-1.6556	-1.9766
0.445	-0.7456	-1.0936	-1.3666	-1.6546	-1.9766
0.44533	-0.7456	-1.0936	-1.3666	-1.6546	-1.9756
0.44567	-0.7456	-1.0936	-1.3666	-1.6546	-1.9736
0.44583	-0.7456	-1.0936	-1.3676	-1.6556	-1.9706
0.44617	-0.7456	-1.0936	-1.3676	-1.6556	-1.9706
0.44633	-0.7456	-1.0946	-1.3666	-1.6556	-1.9716
0.44667	-0.7456	-1.0946	-1.3656	-1.6556	-1.9706
0.447	-0.7456	-1.0936	-1.3646	-1.6546	-1.9726
0.44717	-0.7456	-1.0936	-1.3656	-1.6536	-1.9736
0.4475	-0.7456	-1.0936	-1.3656	-1.6526	-1.9746
0.44767	-0.7456	-1.0936	-1.3656	-1.6536	-1.9756
0.448	-0.7456	-1.0936	-1.3666	-1.6536	-1.9756
0.44833	-0.7456	-1.0936	-1.3666	-1.6546	-1.9756
0.4485	-0.7456	-1.0946	-1.3666	-1.6556	-1.9756
0.44883	-0.7456	-1.0946	-1.3666	-1.6556	-1.9756
0.449	-0.7456	-1.0946	-1.3666	-1.6556	-1.9766
0.44933	-0.7456	-1.0936	-1.3666	-1.6556	-1.9766
0.44967	-0.7456	-1.0936	-1.3666	-1.6556	-1.9766
0.44983	-0.7456	-1.0936	-1.3666	-1.6556	-1.9766
0.45017	-0.7456	-1.0936	-1.3666	-1.6556	-1.9746
0.45033	-0.7456	-1.0936	-1.3676	-1.6556	-1.9736
0.45067	-0.7456	-1.0946	-1.3666	-1.6556	-1.9706
0.451	-0.7456	-1.0936	-1.3666	-1.6556	-1.9716
0.45117	-0.7456	-1.0946	-1.3666	-1.6566	-1.9716
0.4515	-0.7456	-1.0936	-1.3656	-1.6566	-1.9716
0.45167	-0.7456	-1.0936	-1.3656	-1.6556	-1.9736
0.452	-0.7456	-1.0936	-1.3656	-1.6546	-1.9736
0.45233	-0.7456	-1.0936	-1.3656	-1.6526	-1.9756
0.4525	-0.7456	-1.0936	-1.3666	-1.6546	-1.9756
0.45283	-0.7456	-1.0936	-1.3666	-1.6546	-1.9756
0.453	-0.7456	-1.0936	-1.3666	-1.6546	-1.9756
0.45333	-0.7456	-1.0936	-1.3676	-1.6556	-1.9766
0.45367	-0.7456	-1.0946	-1.3666	-1.6556	-1.9766
0.45383	-0.7456	-1.0936	-1.3676	-1.6566	-1.9776
0.45417	-0.7456	-1.0936	-1.3676	-1.6566	-1.9776
0.45433	-0.7456	-1.0926	-1.3676	-1.6566	-1.9776
0.45467	-0.7456	-1.0936	-1.3676	-1.6566	-1.9766
0.455	-0.7456	-1.0936	-1.3676	-1.6566	-1.9746
0.45517	-0.7456	-1.0936	-1.3676	-1.6566	-1.9736
0.4555	-0.7456	-1.0936	-1.3676	-1.6566	-1.9706
0.45567	-0.7456	-1.0936	-1.3676	-1.6566	-1.9726
0.456	-0.7456	-1.0936	-1.3666	-1.6566	-1.9706
0.45633	-0.7456	-1.0936	-1.3656	-1.6566	-1.9726
0.4565	-0.7456	-1.0936	-1.3656	-1.6566	-1.9736
0.45683	-0.7456	-1.0936	-1.3656	-1.6556	-1.9746
0.457	-0.7456	-1.0936	-1.3656	-1.6546	-1.9756
0.45733	-0.7456	-1.0936	-1.3666	-1.6536	-1.9756
0.45767	-0.7456	-1.0936	-1.3666	-1.6546	-1.9756
0.45783	-0.7456	-1.0936	-1.3676	-1.6546	-1.9766
0.45817	-0.7456	-1.0936	-1.3676	-1.6556	-1.9766
0.45833	-0.7456	-1.0946	-1.3676	-1.6566	-1.9776
0.45867	-0.7466	-1.0936	-1.3676	-1.6566	-1.9776
0.459	-0.7456	-1.0936	-1.3676	-1.6576	-1.9776
0.45917	-0.7456	-1.0936	-1.3676	-1.6566	-1.9776
0.4595	-0.7456	-1.0926	-1.3676	-1.6566	-1.9776
0.45967	-0.7456	-1.0936	-1.3676	-1.6566	-1.9766
0.46	-0.7456	-1.0936	-1.3676	-1.6566	-1.9746
0.46033	-0.7456	-1.0936	-1.3676	-1.6566	-1.9726
0.4605	-0.7456	-1.0936	-1.3676	-1.6566	-1.9706
0.46083	-0.7456	-1.0936	-1.3666	-1.6576	-1.9726
0.461	-0.7456	-1.0946	-1.3656	-1.6576	-1.9716
0.46133	-0.7456	-1.0936	-1.3666	-1.6566	-1.9736
0.46167	-0.7456	-1.0936	-1.3666	-1.6556	-1.9746
0.46183	-0.7456	-1.0936	-1.3666	-1.6546	-1.9756
0.46217	-0.7456	-1.0936	-1.3676	-1.6546	-1.9766
0.46233	-0.7456	-1.0936	-1.3676	-1.6556	-1.9766
0.46267	-0.7466	-1.0936	-1.3676	-1.6556	-1.9776
0.463	-0.7466	-1.0936	-1.3676	-1.6566	-1.9776
0.46317	-0.7466	-1.0936	-1.3676	-1.6566	-1.9776
0.4635	-0.7466	-1.0936	-1.3676	-1.6576	-1.9786
0.46367	-0.7466	-1.0936	-1.3676	-1.6576	-1.9786
0.464	-0.7466	-1.0936	-1.3676	-1.6576	-1.9786
0.46433	-0.7456	-1.0936	-1.3676	-1.6576	-1.9786
0.4645	-0.7456	-1.0936	-1.3676	-1.6576	-1.9766
0.46483	-0.7456	-1.0936	-1.3676	-1.6576	-1.9756
0.465	-0.7456	-1.0936	-1.3676	-1.6576	-1.9726
0.46533	-0.7466	-1.0936	-1.3676	-1.6576	-1.9716
0.46567	-0.7466	-1.0936	-1.3666	-1.6576	-1.9726
0.46583	-0.7456	-1.0936	-1.3656	-1.6576	-1.9716
0.46617	-0.7456	-1.0936	-1.3666	-1.6576	-1.9736
0.46633	-0.7456	-1.0936	-1.3666	-1.6566	-1.9746
0.46667	-0.7456	-1.0936	-1.3666	-1.6546	-1.9756
0.467	-0.7466	-1.0936	-1.3676	-1.6556	-1.9776
0.46717	-0.7466	-1.0936	-1.3676	-1.6556	-1.9766
0.4675	-0.7466	-1.0936	-1.3676	-1.6566	-1.9776
0.46767	-0.7466	-1.0936	-1.3676	-1.6576	-1.9776
0.468	-0.7466	-1.0936	-1.3676	-1.6576	-1.9786
0.46833	-0.7466	-1.0936	-1.3676	-1.6576	-1.9786
0.4685	-0.7466	-1.0936	-1.3676	-1.6576	-1.9786
0.46883	-0.7466	-1.0926	-1.3676	-1.6576	-1.9786
0.469	-0.7466	-1.0936	-1.3676	-1.6576	-1.9786
0.46933	-0.7466	-1.0936	-1.3676	-1.6576	-1.9766
0.46967	-0.7456	-1.0936	-1.3676	-1.6576	-1.9746
0.46983	-0.7466	-1.0936	-1.3686	-1.6586	-1.9716
0.47017	-0.7466	-1.0936	-1.3676	-1.6586	-1.9736
0.47033	-0.7466	-1.0936	-1.3676	-1.6586	-1.9726
0.47067	-0.7466	-1.0936	-1.3666	-1.6586	-1.9736
0.471	-0.7466	-1.0936	-1.3656	-1.6576	-1.9756
0.47117	-0.7466	-1.0936	-1.3666	-1.6566	-1.9756
0.4715	-0.7466	-1.0936	-1.3666	-1.6546	-1.9766
0.47167	-0.7466	-1.0936	-1.3666	-1.6556	-1.9776
0.472	-0.7466	-1.0936	-1.3676	-1.6566	-1.9776
0.47233	-0.7466	-1.0936	-1.3676	-1.6566	-1.9786
0.4725	-0.7466	-1.0936	-1.3686	-1.6576	-1.9786
0.47283	-0.7466	-1.0936	-1.3686	-1.6576	-1.9786
0.473	-0.7466	-1.0936	-1.3686	-1.6586	-1.9796
0.47333	-0.7466	-1.0936	-1.3686	-1.6586	-1.9796
0.47367	-0.7466	-1.0926	-1.3686	-1.6586	-1.9786
0.47383	-0.7466	-1.0936	-1.3686	-1.6586	-1.9786
0.47417	-0.7466	-1.0936	-1.3686	-1.6586	-1.9766
0.47433	-0.7466	-1.0936	-1.3686	-1.6586	-1.9756
0.47467	-0.7466	-1.0936	-1.3686	-1.6586	-1.9716
0.475	-0.7466	-1.0936	-1.3676	-1.6586	-1.9736
0.47517	-0.7466	-1.0936	-1.3676	-1.6586	-1.9736
0.4755	-0.7466	-1.0936	-1.3666	-1.6586	-1.9736
0.47567	-0.7466	-1.0936	-1.3666	-1.6576	-1.9756
0.476	-0.7466	-1.0936	-1.3666	-1.6566	-1.9756
0.47633	-0.7466	-1.0936	-1.3666	-1.6556	-1.9776
0.4765	-0.7466	-1.0936	-1.3676	-1.6566	-1.9786
0.47683	-0.7466	-1.0936	-1.3676	-1.6566	-1.9786
0.477	-0.7466	-1.0936	-1.3676	-1.6576	-1.9786
0.47733	-0.7466	-1.0936	-1.3686	-1.6586	-1.9786
0.47767	-0.7466	-1.0946	-1.3686	-1.6586	-1.9786
0.47783	-0.7466	-1.0936	-1.3686	-1.6596	-1.9796
0.47817	-0.7466	-1.0936	-1.3686	-1.6586	-1.9796
0.47833	-0.7466	-1.0926	-1.3686	-1.6586	-1.9796
0.47867	-0.7466	-1.0936	-1.3686	-1.6586	-1.9786
0.479	-0.7466	-1.0936	-1.3686	-1.6586	-1.9766
0.47917	-0.7466	-1.0936	-1.3696	-1.6586	-1.9736
0.4795	-0.7466	-1.0936	-1.3696	-1.6596	-1.9726
0.47967	-0.7466	-1.0936	-1.3686	-1.6596	-1.9746
0.48	-0.7466	-1.0936	-1.3676	-1.6596	-1.9736
0.48033	-0.7466	-1.0936	-1.3666	-1.6586	-1.9756
0.4805	-0.7466	-1.0936	-1.3676	-1.6576	-1.9766
0.48083	-0.7466	-1.0936	-1.3676	-1.6566	-1.9776
0.481	-0.7466	-1.0936	-1.3676	-1.6566	-1.9786
0.48133	-0.7466	-1.0936	-1.3686	-1.6576	-1.9786
0.48167	-0.7466	-1.0936	-1.3686	-1.6576	-1.9786
0.48183	-0.7466	-1.0936	-1.3686	-1.6586	-1.9786
0.48217	-0.7466	-1.0936	-1.3686	-1.6586	-1.9786
0.48233	-0.7466	-1.0936	-1.3686	-1.6586	-1.9786
0.48267	-0.7466	-1.0936	-1.3686	-1.6596	-1.9786
0.483	-0.7466	-1.0936	-1.3686	-1.6596	-1.9786
0.48317	-0.7466	-1.0926	-1.3696	-1.6586	-1.9786
0.4835	-0.7466	-1.0936	-1.3696	-1.6596	-1.9776
0.48367	-0.7466	-1.0936	-1.3696	-1.6586	-1.9756
0.484	-0.7466	-1.0936	-1.3696	-1.6596	-1.9726
0.48433	-0.7466	-1.0936	-1.3696	-1.6596	-1.9736
0.4845	-0.7466	-1.0936	-1.3686	-1.6596	-1.9746
0.48483	-0.7466	-1.0936	-1.3686	-1.6596	-1.9736
0.485	-0.7466	-1.0936	-1.3676	-1.6596	-1.9766
0.48533	-0.7466	-1.0936	-1.3676	-1.6586	-1.9766
0.48567	-0.7466	-1.0936	-1.3676	-1.6586	-1.9776
0.48583	-0.7466	-1.0936	-1.3676	-1.6566	-1.9786
0.48617	-0.7466	-1.0936	-1.3686	-1.6566	-1.9786
0.48633	-0.7466	-1.0936	-1.3686	-1.6576	-1.9786
0.48667	-0.7466	-1.0936	-1.3686	-1.6576	-1.9786
0.487	-0.7466	-1.0936	-1.3696	-1.6586	-1.9786
0.48717	-0.7466	-1.0936	-1.3696	-1.6586	-1.9786
0.4875	-0.7466	-1.0936	-1.3696	-1.6596	-1.9786
0.48767	-0.7466	-1.0936	-1.3696	-1.6596	-1.9786
0.488	-0.7466	-1.0926	-1.3696	-1.6596	-1.9786
0.48833	-0.7466	-1.0936	-1.3696	-1.6596	-1.9786
0.4885	-0.7466	-1.0936	-1.3696	-1.6596	-1.9776
0.48883	-0.7466	-1.0936	-1.3696	-1.6596	-1.9766
0.489	-0.7466	-1.0936	-1.3696	-1.6596	-1.9736
0.48933	-0.7466	-1.0936	-1.3686	-1.6596	-1.9746
0.48967	-0.7466	-1.0936	-1.3676	-1.6606	-1.9756
0.48983	-0.7466	-1.0936	-1.3676	-1.6606	-1.9756
0.49017	-0.7466	-1.0936	-1.3676	-1.6596	-1.9776
0.49033	-0.7466	-1.0936	-1.3676	-1.6586	-1.9786
0.49067	-0.7466	-1.0936	-1.3686	-1.6566	-1.9796
0.491	-0.7466	-1.0936	-1.3686	-1.6576	-1.9796
0.49117	-0.7466	-1.0936	-1.3686	-1.6576	-1.9796
0.4915	-0.7466	-1.0936	-1.3696	-1.6586	-1.9796
0.49167	-0.7466	-1.0936	-1.3696	-1.6596	-1.9796
0.492	-0.7466	-1.0936	-1.3696	-1.6596	-1.9796
0.49233	-0.7466	-1.0936	-1.3696	-1.6606	-1.9796
0.4925	-0.7466	-1.0936	-1.3696	-1.6606	-1.9796
0.49283	-0.7466	-1.0926	-1.3696	-1.6606	-1.9796
0.493	-0.7466	-1.0936	-1.3696	-1.6606	-1.9796
0.49333	-0.7466	-1.0936	-1.3696	-1.6596	-1.9786
0.49367	-0.7466	-1.0936	-1.3696	-1.6606	-1.9776
0.49383	-0.7466	-1.0936	-1.3696	-1.6606	-1.9746
0.49417	-0.7466	-1.0936	-1.3686	-1.6606	-1.9766
0.49433	-0.7466	-1.0936	-1.3676	-1.6606	-1.9766
0.49467	-0.7466	-1.0936	-1.3676	-1.6606	-1.9776
0.495	-0.7466	-1.0936	-1.3676	-1.6596	-1.9786
0.49517	-0.7466	-1.0936	-1.3676	-1.6586	-1.9786
0.4955	-0.7466	-1.0936	-1.3686	-1.6576	-1.9806
0.49567	-0.7466	-1.0936	-1.3686	-1.6586	-1.9806
0.496	-0.7466	-1.0936	-1.3686	-1.6586	-1.9796
0.49633	-0.7466	-1.0936	-1.3696	-1.6596	-1.9806
0.4965	-0.7466	-1.0936	-1.3696	-1.6606	-1.9806
0.49683	-0.7466	-1.0936	-1.3696	-1.6606	-1.9806
0.497	-0.7466	-1.0936	-1.3696	-1.6606	-1.9806
0.49733	-0.7466	-1.0936	-1.3696	-1.6606	-1.9806
0.49767	-0.7466	-1.0926	-1.3696	-1.6606	-1.9806
0.49783	-0.7466	-1.0936	-1.3696	-1.6606	-1.9806
0.49817	-0.7466	-1.0936	-1.3696	-1.6606	-1.9786
0.49833	-0.7466	-1.0936	-1.3696	-1.6606	-1.9776
0.49867	-0.7466	-1.0936	-1.3696	-1.6616	-1.9766
0.499	-0.7466	-1.0936	-1.3696	-1.6616	-1.9786
0.49917	-0.7466	-1.0936	-1.3686	-1.6616	-1.9776
0.4995	-0.7466	-1.0936	-1.3676	-1.6616	-1.9806
0.49967	-0.7466	-1.0936	-1.3676	-1.6606	-1.9816
0.5	-0.7466	-1.0936	-1.3686	-1.6596	-1.9816
0.50033	-0.7466	-1.0936	-1.3686	-1.6576	-1.9826
0.5005	-0.7466	-1.0936	-1.3686	-1.6586	-1.9816
0.50083	-0.7466	-1.0936	-1.3696	-1.6586	-1.9816
0.501	-0.7466	-1.0936	-1.3696	-1.6596	-1.9806
0.50133	-0.7466	-1.0936	-1.3696	-1.6606	-1.9806
0.50167	-0.7466	-1.0936	-1.3696	-1.6606	-1.9816
0.50183	-0.7466	-1.0936	-1.3696	-1.6616	-1.9816
0.50217	-0.7466	-1.0936	-1.3696	-1.6616	-1.9816
0.50233	-0.7466	-1.0926	-1.3696	-1.6616	-1.9826
0.50267	-0.7466	-1.0936	-1.3696	-1.6616	-1.9826
0.503	-0.7466	-1.0936	-1.3696	-1.6616	-1.9806
0.50317	-0.7466	-1.0936	-1.3706	-1.6616	-1.9786
0.5035	-0.7466	-1.0936	-1.3696	-1.6616	-1.9776
0.50367	-0.7466	-1.0936	-1.3696	-1.6616	-1.9796
0.504	-0.7466	-1.0936	-1.3686	-1.6616	-1.9786
0.50433	-0.7466	-1.0936	-1.3676	-1.6616	-1.9806
0.5045	-0.7466	-1.0936	-1.3686	-1.6606	-1.9816
0.50483	-0.7466	-1.0936	-1.3686	-1.6586	-1.9816
0.505	-0.7466	-1.0936	-1.3686	-1.6586	-1.9826
0.50533	-0.7466	-1.0936	-1.3696	-1.6596	-1.9816
0.50567	-0.7466	-1.0936	-1.3696	-1.6596	-1.9816
0.50583	-0.7466	-1.0936	-1.3706	-1.6616	-1.9806
0.50617	-0.7466	-1.0936	-1.3706	-1.6616	-1.9806
0.50633	-0.7466	-1.0936	-1.3706	-1.6616	-1.9816
0.50667	-0.7466	-1.0936	-1.3696	-1.6616	-1.9816
0.507	-0.7466	-1.0926	-1.3696	-1.6616	-1.9826
0.50717	-0.7466	-1.0926	-1.3696	-1.6616	-1.9826
0.5075	-0.7466	-1.0936	-1.3706	-1.6616	-1.9826
0.50767	-0.7466	-1.0936	-1.3706	-1.6616	-1.9806
0.508	-0.7466	-1.0936	-1.3706	-1.6616	-1.9776
0.50833	-0.7466	-1.0936	-1.3706	-1.6616	-1.9796
0.5085	-0.7466	-1.0936	-1.3696	-1.6616	-1.9796
0.50883	-0.7466	-1.0936	-1.3686	-1.6616	-1.9796
0.509	-0.7466	-1.0936	-1.3686	-1.6616	-1.9826
0.50933	-0.7466	-1.0936	-1.3686	-1.6606	-1.9816
0.50967	-0.7466	-1.0936	-1.3686	-1.6586	-1.9826
0.50983	-0.7466	-1.0936	-1.3696	-1.6596	-1.9826
0.51017	-0.7466	-1.0936	-1.3696	-1.6596	-1.9816
0.51033	-0.7466	-1.0936	-1.3706	-1.6606	-1.9816
0.51067	-0.7466	-1.0936	-1.3706	-1.6616	-1.9816
0.511	-0.7466	-1.0936	-1.3706	-1.6616	-1.9816
0.51117	-0.7466	-1.0936	-1.3706	-1.6616	-1.9816
0.5115	-0.7466	-1.0936	-1.3706	-1.6626	-1.9816
0.51167	-0.7466	-1.0926	-1.3706	-1.6616	-1.9826
0.512	-0.7466	-1.0936	-1.3706	-1.6616	-1.9826
0.51233	-0.7466	-1.0936	-1.3706	-1.6616	-1.9816
0.5125	-0.7466	-1.0936	-1.3706	-1.6616	-1.9806
0.51283	-0.7466	-1.0936	-1.3706	-1.6616	-1.9776
0.513	-0.7466	-1.0936	-1.3706	-1.6626	-1.9796
0.51333	-0.7466	-1.0936	-1.3696	-1.6626	-1.9796
0.51367	-0.7466	-1.0936	-1.3696	-1.6626	-1.9806
0.51383	-0.7466	-1.0936	-1.3686	-1.6626	-1.9816
0.51417	-0.7466	-1.0936	-1.3696	-1.6616	-1.9816
0.51433	-0.7466	-1.0936	-1.3696	-1.6606	-1.9826
0.51467	-0.7466	-1.0936	-1.3696	-1.6586	-1.9816
0.515	-0.7466	-1.0936	-1.3706	-1.6606	-1.9816
0.51517	-0.7466	-1.0936	-1.3706	-1.6596	-1.9806
0.5155	-0.7466	-1.0936	-1.3706	-1.6606	-1.9806
0.51567	-0.7466	-1.0936	-1.3706	-1.6616	-1.9816
0.516	-0.7466	-1.0936	-1.3706	-1.6616	-1.9816
0.51633	-0.7466	-1.0936	-1.3706	-1.6626	-1.9826
0.5165	-0.7466	-1.0936	-1.3706	-1.6626	-1.9826
0.51683	-0.7466	-1.0926	-1.3706	-1.6636	-1.9826
0.517	-0.7466	-1.0936	-1.3706	-1.6626	-1.9826
0.51733	-0.7466	-1.0936	-1.3706	-1.6626	-1.9816
0.51767	-0.7466	-1.0936	-1.3706	-1.6636	-1.9806
0.51783	-0.7466	-1.0936	-1.3706	-1.6636	-1.9776
0.51817	-0.7466	-1.0936	-1.3696	-1.6636	-1.9796
0.51833	-0.7466	-1.0936	-1.3696	-1.6636	-1.9796
0.51867	-0.7466	-1.0936	-1.3686	-1.6636	-1.9806
0.519	-0.7466	-1.0936	-1.3696	-1.6626	-1.9816
0.51917	-0.7466	-1.0936	-1.3696	-1.6616	-1.9816
0.5195	-0.7466	-1.0936	-1.3706	-1.6596	-1.9826
0.51967	-0.7466	-1.0936	-1.3706	-1.6616	-1.9826
0.52	-0.7466	-1.0936	-1.3706	-1.6616	-1.9826
0.52033	-0.7466	-1.0936	-1.3706	-1.6626	-1.9826
0.5205	-0.7466	-1.0936	-1.3706	-1.6636	-1.9816
0.52083	-0.7466	-1.0936	-1.3706	-1.6636	-1.9826
0.521	-0.7466	-1.0936	-1.3706	-1.6636	-1.9826
0.52133	-0.7466	-1.0926	-1.3706	-1.6636	-1.9836
0.52167	-0.7466	-1.0926	-1.3706	-1.6636	-1.9836
0.52183	-0.7466	-1.0926	-1.3706	-1.6636	-1.9836
0.52217	-0.7466	-1.0936	-1.3706	-1.6636	-1.9816
0.52233	-0.7466	-1.0936	-1.3706	-1.6636	-1.9796
0.52267	-0.7466	-1.0936	-1.3706	-1.6636	-1.9786
0.523	-0.7466	-1.0936	-1.3706	-1.6636	-1.9806
0.52317	-0.7466	-1.0936	-1.3696	-1.6636	-1.9806
0.5235	-0.7466	-1.0936	-1.3696	-1.6626	-1.9826
0.52367	-0.7466	-1.0936	-1.3696	-1.6626	-1.9836
0.524	-0.7466	-1.0936	-1.3696	-1.6606	-1.9836
0.52433	-0.7466	-1.0936	-1.3706	-1.6606	-1.9836
0.5245	-0.7466	-1.0936	-1.3706	-1.6616	-1.9836
0.52483	-0.7466	-1.0936	-1.3706	-1.6616	-1.9826
0.525	-0.7466	-1.0936	-1.3706	-1.6636	-1.9826
0.52533	-0.7466	-1.0936	-1.3706	-1.6636	-1.9826
0.52567	-0.7466	-1.0936	-1.3706	-1.6636	-1.9826
0.52583	-0.7466	-1.0926	-1.3706	-1.6636	-1.9836
0.52617	-0.7466	-1.0926	-1.3706	-1.6636	-1.9836
0.52633	-0.7466	-1.0926	-1.3706	-1.6626	-1.9846
0.52667	-0.7466	-1.0926	-1.3706	-1.6626	-1.9836
0.527	-0.7466	-1.0936	-1.3706	-1.6626	-1.9826
0.52717	-0.7466	-1.0936	-1.3706	-1.6626	-1.9796
0.5275	-0.7466	-1.0936	-1.3716	-1.6636	-1.9806
0.52767	-0.7466	-1.0936	-1.3706	-1.6636	-1.9816
0.528	-0.7466	-1.0936	-1.3706	-1.6636	-1.9816
0.52833	-0.7466	-1.0936	-1.3696	-1.6636	-1.9836
0.5285	-0.7466	-1.0936	-1.3696	-1.6626	-1.9836
0.52883	-0.7466	-1.0936	-1.3706	-1.6606	-1.9846
0.529	-0.7466	-1.0936	-1.3706	-1.6606	-1.9846
0.52933	-0.7466	-1.0936	-1.3706	-1.6616	-1.9836
0.52967	-0.7466	-1.0936	-1.3706	-1.6616	-1.9836
0.52983	-0.7466	-1.0936	-1.3716	-1.6626	-1.9836
0.53017	-0.7466	-1.0936	-1.3716	-1.6626	-1.9836
0.53033	-0.7466	-1.0936	-1.3706	-1.6636	-1.9836
0.53067	-0.7466	-1.0936	-1.3706	-1.6636	-1.9846
0.531	-0.7466	-1.0926	-1.3706	-1.6636	-1.9846
0.53117	-0.7466	-1.0926	-1.3706	-1.6636	-1.9846
0.5315	-0.7466	-1.0936	-1.3716	-1.6626	-1.9846
0.53167	-0.7466	-1.0926	-1.3716	-1.6626	-1.9836
0.532	-0.7466	-1.0936	-1.3716	-1.6626	-1.9806
0.53233	-0.7466	-1.0936	-1.3716	-1.6626	-1.9806
0.5325	-0.7466	-1.0936	-1.3706	-1.6626	-1.9816
[truncated: 35,502 more rows]

## Sheet: Fig 2e
Current density		Productivity	error bar
mA cm-2		mmol L-1 h-1 cm-2
100		87.4904	5.33283
200		156.259	8.74638
300		251.852	8.00483
400		313.559	9.63011
500		374.383	12.3073

## Sheet: Fig 2f
GaOOH/rGO					GaOOH					rGO
Potential	Productivity	error bar			Potential	Productivity	error bar			Potential	Productivity	error bar
V vs. RHE	mmol L-1 h-1 cm-2				V vs. RHE	mmol L-1 h-1 cm-2				V vs. RHE	mmol L-1 h-1 cm-2
-1	162.194	6.46189			-1	80.3667	11.5276			-1	67.406	5.15949
-1.5	243.57	10.3647			-1.5	141.665	7.98576			-1.5	126.651	5.46582
-2	292.977	9.28765			-2	228.308	10.743			-2	218.761	5.20495

## Sheet: Fig 2g
2M Na2SO4 + CO2					2M NaNO3+Ar
Current density	Productivity	error bar			Current density	Productivity
mA cm-2	mmol L-1 h-1 cm-2				mA cm-2	mmol L-1 h-1 cm-2
100	63.8514	7.84904			100	0
200	122.771	10.785			200	0
300	162.759	7.85712			300	0
400	206.081	15.3131			400	0
500	254.036	10.6511			500	0

## Sheet: Fig 2h
	GaOOH/rGO	GaOOH	rGO
EIS/Ω	19.9	70.1	41.5
ECSA/ mF cm\+(-2)	9.48	3.14	6.35
Productivity/mM h\+(-1) cm\+(-2)	292.977	228.308	218.761
Energy consumption kg/kWh	0.582	0.809	1.038
Onset potential	-0.17	-0.29	-0.39

## Sheet: Fig 2i
Current density	Productivity
mA cm-2	mmol L-1 h-1 cm-2
35	5.95
6	0.296
2.25	1.54
4.7	0.183
100	8.125
12	0.167
1.8	0.104
500	374.383

[truncated: 69 more sheets: Fig 3a, Fig 3b, Fig 3c, Fig 3d, Fig3e, Fig 3f, Fig 3g, Fig 4b, Fig 4c, Fig 4d, Fig 4e, Fig 4f, Fig 4g, Fig 4h, Supplementary Fig.5, Supplementary Fig. 6, Supplementary Fig. 7, Supplementary Fig. 8, Supplementary Fig. 9, Supplementary Fig. 10 …]
